# Supplementary material for: Chromosome-Level Genome Assembly and Annotation of the Fiber Flax (Linum usitatissimum) Genome
Source: Front Genet. 2021 Sep 13;12:735690. doi: 10.3389/fgene.2021.735690 (PMC8473814; doi:10.3389/fgene.2021.735690)
Supplement: Supplementary file 2 [file Data_Sheet_1.xlsx]

## Sheet: Table S1
Table S1. Summary for HiFi reads used in this study.
Total bases (Gb)	Total number	Minimum length	Average length	Maximum length	N50	Average accuracy	Average passes
21.8	1835993	49	11874	50068	12191	0.99842	12

## Sheet: Table S2
Table S2. Summary for Hi-C sequencing used in this study.
Reads number	Total base(Gb)	Read length (bp)	Q20(%)	Q30(%)	GC Content(%)
195,364,708 x 2	58.61	150; 150	96.2; 93.0	87.6; 81.3	38.7; 38.9

## Sheet: Table S3
Table S3. Summary statistics for the YY5 v2.0 genome assembly in comparison with the CDC Bethune v2 reference genome
Genomic feature	YY5 v2.0	CDC Bethune v2
Total Assembly size	454.96 Mb	316.17 Mb
Number of contigs	337	26086
Largest contig	33.98 Mb	151.81 Kb
Contig N50 length	9.61 Mb	22.12 Kb
Length of contigs anchored to chromosomes	0.93	1
Number of gaps	76	26071
Length of gaps	7,523 bp	46.58 Mb
GC content	0.3889	0.3951
Complete BUSCOs (genome)a	0.944	0.935
Complete BUSCOs (protein)a	0.953	92.7%b
LTR assembly index (LAI)	14.29	14.29
Intact LTR-RTs	1444	1444
Repetitive sequences	251.86 Mb / 55.36%	92.37 Mb / 29.21%
Protein-coding genes/transcripts	49,616 / 52,207	43,471 / 43,484
aThe analysis from comparisons with the eudicotyledons_odb10 database
bGene annotations from CDC Bethune v1, as gene annotations from CDC Bethune v2 were unavailable.

## Sheet: Table S4
Table S4 Classifications of repeat sequences in the YY5 v2.0 genome assembly
Type	Number	Length	Ratio (%)
Retroelements	189324	119624972	26.29
Retroelements/LINEs	20774	9578737	2.11
Retroelements/LINEs/CIN4	19914	9430081	2.07
Retroelements/LTR	168550	110046235	24.19
Retroelements/LTR/Gypsy	126500	66871649	14.7
Retroelements/LTR/Copia	30147	25796305	5.67
DNA transposons	47793	45399198	9.98
DNA transposons/MULE	19812	8394560	3.33
DNA transposons/hAT	16649	4653699	1.85
DNA transposons/CMC	6319	2725782	1.08
Rolling-circles	2338	1651383	0.36
Small RNA	2746	8559023	1.88
Satellites	99	18030	0
Simple repeats	61489	3476106	0.76
Low complexity	10420	1591605	0.35
Unclassified	260521	71543897	15.73
Total	625672	251864214	55.36

## Sheet: Table S5
Table S5 Gene functional annotations for the YY5 v2.0 genome assembly.
Gene	eggNOG	Pfam	Swiss-Prot	NR
jg33890.t1	Outer envelope pore protein 16-3, chloroplastic	Tim17/Tim22/Tim23/Pmp24	Outer envelope pore protein 16-3, chloroplastic/mitochondrial	hypothetical protein EZV62_015533
jg6997.t1	Embryogenesis-associated protein	alpha/beta	Embryogenesis-associated protein EMB8	embryogenesis-associated protein EMB8
jg5526.t1	Thioredoxin domain-containing protein 9 homolog	Thioredoxin	Thioredoxin domain-containing protein 9 homolog	thioredoxin domain-containing protein 9 homolog
jg8123.t1	Inner membrane protein PPF-1	60Kd	Inner membrane protein PPF-1, chloroplastic	inner membrane protein PPF-1, chloroplastic
jg45976.t1	60S ribosomal protein	NA	60S ribosomal protein L18a-like protein	60S ribosomal protein L18a-like protein
jg10100.t1	Belongs to the TRAFAC class myosin-kinesin ATPase superfamily. Kinesin family	Kinesin	Kinesin-like protein KIN-13B	kinesin-like protein KIN-13B
jg48778.t1	Zinc-dependent metalloprotease	Matrixin	Metalloendoproteinase 4-MMP	metalloendoproteinase 4-MMP isoform X1
jg2380.t1	subtilisin-like	Fibronectin | Peptidase | Subtilase	Subtilisin-like protease SBT3	subtilisin-like protease SBT1.9
jg41977.t1	endonuclease activity	NA	NA	uncharacterized protein LOC105646501
jg49254.t1	Peptidyl-prolyl cis-trans isomerase	FKBP-type	Peptidyl-prolyl cis-trans isomerase FKBP15-1	peptidyl-prolyl cis-trans isomerase FKBP15-1
jg12969.t1	ZINC FINGER protein	C2H2-type	Zinc finger protein ZAT5	hypothetical protein CRG98_044726
jg14051.t1	phosphoglycerate mutase	Histidine	Phosphoglycerate mutase-like protein 4	phosphoglycerate mutase-like protein 4
jg2528.t1	Ca2 -binding protein (EF-Hand superfamily	EF | EF-hand	Probable calcium-binding protein CML44	hypothetical protein PHAVU_001G067400g
jg33964.t1	Protein of unknown function (DUF3339)	Protein	NA	uncharacterized protein LOC111367048
jg6995.t1	Tetratricopeptide repeat	Tetratricopeptide	Protein TONSOKU	LOW QUALITY PROTEIN: protein TONSOKU
jg2268.t2	Phosphoribosylaminoimidazole carboxylase	AIR | ATP-grasp | Phosphoribosylaminoimidazole	Phosphoribosylaminoimidazole carboxylase, chloroplastic (Fragment)	phosphoribosylaminoimidazole carboxylase, chloroplastic isoform X1
jg11910.t1	B3 domain-containing transcription factor	B3	B3 domain-containing protein Os03g0120900	NA
jg43493.t1	NA	NA	NA	uncharacterized protein LOC113749639
jg18282.t1	Dirigent proteins impart stereoselectivity on the phenoxy radical-coupling reaction, yielding optically active lignans from two molecules of coniferyl alcohol in the biosynthesis of lignans, flavonolignans, and alkaloids and thus plays a central role in plant secondary metabolism	Dirigent-like	Dirigent protein 16	dirigent protein 16-like
jg22109.t1	lysM domain receptor-like kinase	Protein	LysM domain receptor-like kinase 3	NA
jg24621.t1	Protein of unknown function (DUF3752)	DnaJ | Protein	DnaJ homolog subfamily B member 1	uncharacterized protein LOC8262717 isoform X1
jg8373.t1	D-Tyr-tRNA(Tyr) deacylase	D-Tyr-tRNA(Tyr)	D-aminoacyl-tRNA deacylase	D-aminoacyl-tRNA deacylase
jg1709.t1	DnaJ homolog subfamily C member 3 homolog	DnaJ | Tetratricopeptide	DnaJ protein P58IPK homolog	NA
jg33251.t1	NA	NA	NA	uncharacterized protein LOC18103332
jg31052.t2	Regulator of G-protein signaling	Cleavage	Protein NOI4	RPM1-interacting protein 4-like isoform X1
jg3745.t1	germin-like protein	Cupin	Putative germin-like protein 2-2	NA
jg31052.t1	Regulator of G-protein signaling	Cleavage	Protein NOI4	RPM1-interacting protein 4-like isoform X1
jg19797.t1	Protein Iojap, chloroplastic-like	Ribosomal	Protein Iojap, chloroplastic	NA
jg36621.t1	LysM domain	LysM	NA	putative LysM domain-containing protein
jg19184.t1	39S ribosomal protein L47	Mitochondrial	39S ribosomal protein L47, mitochondrial	PREDICTED: 39S ribosomal protein L47, mitochondrial-like
jg11332.t1	Zein-binding	Zein-binding	Protein FLOURY 1-like	protein FLOURY 1-like
jg28020.t1	transcription factor	bZIP	Transcription factor RF2b	transcription factor RF2b-like
jg16452.t1	RING-type E3 ubiquitin transferase	U-box	E3 ubiquitin-protein ligase PUB23	E3 ubiquitin-protein ligase PUB23-like
jg18414.t2	Bet1-like SNARE	NA	Bet1-like SNARE 1-2	bet1-like SNARE 1-1 isoform X2
jg18414.t1	Bet1-like SNARE	NA	Bet1-like SNARE 1-2	bet1-like SNARE 1-1 isoform X2
jg22682.t1	Pentatricopeptide repeat-containing protein	PPR | PPR	Putative pentatricopeptide repeat-containing protein At3g15930	pentatricopeptide repeat-containing protein At3g29230
jg11797.t1	Mechanosensitive ion channel protein 1	Mechanosensitive	Mechanosensitive ion channel protein 1, mitochondrial	LOW QUALITY PROTEIN: mechanosensitive ion channel protein 1, mitochondrial
jg32207.t1	PsbP	PsbP	PsbP domain-containing protein 7, chloroplastic	hypothetical protein CISIN_1g022699mg
jg2588.t1	Belongs to the TUB family	F-box | Tub	Tubby-like F-box protein 8	tubby-like F-box protein 8
jg25339.t1	THO complex subunit	THO | Transcription- | Transcription	THO complex subunit 2	THO complex subunit 2
jg29803.t1	serine protease inhibitor, Kazal-type family protein	NA	NA	hypothetical protein POPTR_014G109000
jg19795.t1	rnps1,sr45	RNA	Serine/arginine-rich splicing factor SR45	serine/arginine-rich splicing factor SR45 isoform X1
jg21627.t1	Ras-related protein RABD1-like	Ras	Ras-related protein RABD1	ras-related protein RABD1
jg45708.t1	Nucleobase-ascorbate transporter	Permease	Nucleobase-ascorbate transporter 6	nucleobase-ascorbate transporter 6
jg49175.t1	Belongs to the thiolase family	Thiolase, | Thiolase,	3-ketoacyl-CoA thiolase 2, peroxisomal	3-ketoacyl-CoA thiolase 2, peroxisomal-like
jg6202.t1	Iaa-amino acid hydrolase	Peptidase | Peptidase	IAA-amino acid hydrolase ILR1	IAA-amino acid hydrolase ILR1
jg36623.t1	Mitochondrial import inner membrane translocase subunit	Tim44-like	Mitochondrial import inner membrane translocase subunit TIM44-2	mitochondrial import inner membrane translocase subunit TIM44-2-like isoform X1
jg31050.t1	NA	NA	NA	nucleoprotein TPR
jg5033.t1	Potassium channel	Ion	Potassium channel AKT2/3	Potassium channel AKT2/3 like
jg39706.t1	Belongs to the ATG8 family	Autophagy	Autophagy-related protein 8C-like	Autophagy protein Atg8 ubiquitin-like protein
jg11795.t1	Protein RIC1 homolog	RIC1	RAB6A-GEF complex partner protein 1	Quinoprotein amine dehydrogenase, beta chain-like, RIC1-like guanyl-nucleotide exchange factor isoform 1
jg36858.t1	cytochrome c oxidase copper	Cytochrome	Cytochrome c oxidase copper chaperone 1	PREDICTED: cytochrome c oxidase copper chaperone 1
jg22680.t1	RNA polymerase II transcription regulator recruiting activity	Myb-like	Transcription factor LAF1	transcription factor LAF1 isoform X2
jg4373.t1	transcription factor	NA	Transcription factor bHLH68	hypothetical protein TSUD_141490
jg45974.t1	Belongs to the FPP GGPP synthase family	Polyprenyl	Solanesyl diphosphate synthase 1, chloroplastic	solanesyl diphosphate synthase 2, chloroplastic
jg45974.t2	Belongs to the FPP GGPP synthase family	Polyprenyl	Solanesyl diphosphate synthase 1, chloroplastic	solanesyl diphosphate synthase 2, chloroplastic
jg29098.t1	Hydrolyzes glycerol-phospholipids at the terminal phosphodiesteric bond	C2 | Phospholipase | Phospholipase	Phospholipase D alpha 1	phopholipase d alpha, putative
jg12723.t1	Hydrophobic seed protein	Hydrophobic	14 kDa proline-rich protein DC2.15	14 kDa proline-rich protein DC2.15
jg48181.t1	deSI-like protein	PPPDE	DeSI-like protein At4g17486	deSI-like protein At4g17486 isoform X1
jg27481.t1	FR47-like protein	Acetyltransferase	Probable N-acetyltransferase HLS1	NA
jg32398.t2	Fringe-like	Protein	NA	hypothetical protein DVH24_032299
jg32398.t1	Fringe-like	Protein	NA	hypothetical protein DVH24_032299
jg38694.t1	NA	NA	Peptidyl serine alpha-galactosyltransferase	PREDICTED: uncharacterized protein LOC105140178
jg34682.t1	At4g06744-like	NA	Uncharacterized protein At4g06744	uncharacterized protein At4g06744-like
jg20217.t1	UBX domain-containing protein	Thioredoxin-like | UBA-like | UBX	Plant UBX domain-containing protein 7	plant UBX domain-containing protein 7 isoform X1
jg47245.t1	SCP / Tpx-1 / Ag5 / PR-1 / Sc7 family of extracellular domains.	Cysteine-rich	Pathogenesis-related protein PRMS	pathogenesis-related protein PRB1-3
jg12721.t1	regulator	YABBY	Axial regulator YABBY 1	axial regulator YABBY 1
jg16110.t1	lysM domain receptor-like kinase	LysM | Protein	LysM domain receptor-like kinase 3	LOW QUALITY PROTEIN: lysM domain receptor-like kinase 3
jg47562.t1	Belongs to the lyase 1 family. Adenylosuccinate lyase subfamily	Adenylosuccinate | Lyase	Adenylosuccinate lyase	uncharacterized protein LOC110619460 isoform X1
jg37169.t1	CBS domain containing protein	CBS | Cyclin | Transporter	UPF0053 protein MT1890	CBS domain containing-hemolysin-like protein
jg24545.t1	NA	NA	NA	uncharacterized protein LOC112032078
jg19776.t1	Belongs to the sodium solute symporter (SSF) (TC 2.A.21) family	Sodium:solute	Monocarboxylate transport permease protein	sodium:solute symporter family protein
jg6382.t1	origin recognition complex subunit	Origin	Origin of replication complex subunit 2	NA
jg45688.t1	Encoded by	Stress	NA	uncharacterized protein LOC7457588
jg12421.t1	Transcription factor	Helix-loop-helix	Transcription factor bHLH34	transcription factor bHLH104
jg33966.t2	Truncated transcription factor CAULIFLOWER	SRF-type	MADS-box protein 04g005320	truncated transcription factor CAULIFLOWER A-like
jg18280.t1	Xylosyltransferase 1-like	Core-2/I-Branching	Beta-glucuronosyltransferase GlcAT14A	beta-glucuronosyltransferase GlcAT14A
jg43209.t1	NA	NA	Nuclear factor related to kappa-B-binding protein	uncharacterized protein LOC110661691
jg43894.t1	Bifunctional monodehydroascorbate reductase and carbonic anhydrase nectarin-3-like	Eukaryotic-type	Alpha carbonic anhydrase 7	alpha carbonic anhydrase 7-like
jg30208.t1	mediator of RNA polymerase II transcription subunit	NA	Mediator of RNA polymerase II transcription subunit 19a	mediator of RNA polymerase II transcription subunit 19a isoform X2
jg17145.t1	NA	NA	NA	uncharacterized protein LOC105638508
jg33099.t1	transcription factor	Myb-like	Transcription factor MYBS3	transcription factor MYBS3
jg15989.t1	No apical meristem (NAM) protein	No	Protein FEZ	protein FEZ
jg2842.t1	Eukaryotic translation initiation factor 2 subunit	Elongation | Elongation | Initiation	Eukaryotic translation initiation factor 2 subunit 3	eukaryotic translation initiation factor 2 subunit gamma-like isoform X1
jg22579.t1	UDP-Glycosyltransferase	NA	UDP-glycosyltransferase 88B1	UDP-glycosyltransferase 1
jg16112.t1	Glutamate--glyoxylate aminotransferase	Aminotransferase	Glutamate--glyoxylate aminotransferase 2	glutamate--glyoxylate aminotransferase 2 isoform X1
jg8695.t1	Vesicle transport protein	Got1/Sft2-like	Vesicle transport protein GOT1	vesicle transport protein GOT1
jg32637.t1	Acyl-coenzyme A oxidase	Acyl-CoA | Acyl-CoA | Acyl-CoA	Acyl-coenzyme A oxidase 3, peroxisomal	acyl-coenzyme A oxidase 3, peroxisomal-like
jg3524.t1	Pyridoxal	Phosphomethylpyrimidine	Pyridoxal kinase	pyridoxal kinase
jg6380.t1	cation H( ) antiporter	Sodium/hydrogen	Cation/H(+) antiporter 20	cation/H(+) antiporter 20
jg12411.t1	Synaptonemal complex protein	NA	Synaptonemal complex protein 1	hypothetical protein DKX38_002489
jg45137.t1	cellular response to sulfur starvation	NA	Protein RESPONSE TO LOW SULFUR 2	DNA double-strand break repair RAD50 ATPase-like protein
jg28649.t1	Ethylene-responsive transcription factor WIN1-like	AP2	Ethylene-responsive transcription factor WIN1	ethylene-responsive transcription factor WIN1-like
jg21904.t1	NA	NA	NA	hypothetical protein E3N88_44205
jg6200.t1	Sorting nexin	PX | Vps5	Sorting nexin 1	sorting nexin 1 isoform X1
jg21747.t1	GATA zinc finger	GATA	GATA transcription factor 23	GATA transcription factor 15-like isoform X2
jg14090.t1	Nudix hydrolase 3-like	NUDIX | Peptidase	Nudix hydrolase 3	nudix hydrolase 3
jg18420.t1	May act early in the ethylene signal transduction pathway, possibly as an ethylene receptor, or as a regulator of the pathway	GAF | His | Histidine | Response	Ethylene receptor 2	ethylene receptor 2-like
jg23679.t1	Nudix hydrolase 16	NUDIX	Nudix hydrolase 16, mitochondrial	nudix hydrolase 16, mitochondrial-like
jg46649.t1	NA	NA	Succinate--CoA ligase [ADP-forming] subunit alpha-1, mitochondrial	NA
jg37208.t1	NA	NA	NA	LOW QUALITY PROTEIN: uncharacterized protein LOC116190081
jg10008.t1	Belongs to the glycosyl hydrolase 32 family	Glycosyl | Glycosyl	Beta-fructofuranosidase, insoluble isoenzyme CWINV1	beta-fructofuranosidase, cell wall isozyme-like
jg15175.t1	TATA box-binding protein-associated factor RNA polymerase I subunit	NA	NA	NA
jg8363.t1	Transcription factor	NA	Transcription factor VOZ1	transcription factor VOZ1 isoform X2
jg17455.t1	Redoxin	Redoxin	Peroxiredoxin-2E, chloroplastic	peroxiredoxin-2E, chloroplastic
jg48534.t1	Transferase family	NA	NA	PREDICTED: uncharacterized protein LOC108327563
jg23104.t1	DUF4205	Domain	Ubiquitin carboxyl-terminal hydrolase MINDY-3	ubiquitin carboxyl-terminal hydrolase MINDY-3-like
jg33601.t1	LOB domain-containing protein	Lateral	LOB domain-containing protein 27	LOB domain-containing protein 27
jg26093.t1	ubiquitin-protein transferase activity	Ring	E3 ubiquitin-protein ligase At3g02290	probable E3 ubiquitin-protein ligase RHB1A
jg6059.t1	Non-structural maintenance of chromosomes element 4 homolog	NA	Non-structural maintenance of chromosomes element 4 homolog B	Non-structural maintenance of chromosomes element 4-like A
jg32471.t1	Wound induced protein	Wound-induced	NA	PREDICTED: uncharacterized protein LOC102585518
jg49563.t1	guanosine tetraphosphate biosynthetic process	HD | Region	Probable GTP diphosphokinase RSH2, chloroplastic	probable GTP diphosphokinase RSH2, chloroplastic
jg39370.t1	SAM dependent carboxyl methyltransferase	SAM	NA	salicylate carboxymethyltransferase
jg38996.t1	Pleckstrin homology domain.	PH	NA	switch-associated protein 70 isoform X1
jg6043.t1	Polygalacturonase	Leucine | Leucine	Polygalacturonase inhibitor	putative serine-threonine protein kinase
jg1622.t1	Dicarboxylate transporter 2.1, chloroplastic-like	Sodium:sulfate	Dicarboxylate transporter 2.1, chloroplastic	dicarboxylate transporter 2.1, chloroplastic
jg48295.t1	Belongs to the sulfotransferase 1 family	NA	NA	NA
jg6011.t1	Far upstream element-binding protein	KH	Far upstream element-binding protein 1	far upstream element-binding protein 1-like
jg48536.t1	Belongs to the peptidase C1 family	Cathepsin | Papain	Senescence-specific cysteine protease SAG39	senescence-specific cysteine protease SAG39
jg2593.t1	G-box-binding factor 4-like	NA	G-box-binding factor 4	ABSCISIC ACID-INSENSITIVE 5-like protein 3 isoform X2
jg14155.t1	PPIases accelerate the folding of proteins. It catalyzes the cis-trans isomerization of proline imidic peptide bonds in oligopeptides	Cyclophilin	Peptidyl-prolyl cis-trans isomerase CYP22	peptidyl-prolyl cis-trans isomerase CYP22
jg1594.t1	cohesion protein	NA	NA	NA
jg19172.t1	CAAX protease self-immunity	CPBP	NA	uncharacterized protein LOC110663917 isoform X2
jg10102.t1	Belongs to the mitochondrial carrier (TC 2.A.29) family	Mitochondrial	Mitochondrial arginine transporter BAC2	PREDICTED: mitochondrial arginine transporter BAC2-like
jg37420.t1	Universal stress protein	Universal	Universal stress protein PHOS34	universal stress protein PHOS34-like isoform X2
jg31287.t1	E3 ubiquitin-protein ligase	Ring	Probable E3 ubiquitin-protein ligase XERICO	E3 ubiquitin-protein ligase RHA2B-like
jg33603.t1	Calcium-dependent protein kinase	EF-hand | Protein	Calcium-dependent protein kinase 10	calcium-dependent protein kinase 10
jg16032.t1	Belongs to the protein kinase superfamily	Ankyrin | Protein	Integrin-linked protein kinase 1	integrin-linked protein kinase 1
jg24065.t1	auxin efflux carrier component	Membrane	Auxin efflux carrier component 5	auxin efflux carrier component 5
jg18125.t1	Protein of unknown function (DUF561)	Protein	NA	hypothetical protein C3L33_06084, partial
jg36930.t2	RNA polymerase II transcription regulator recruiting activity	Myb-like	Transcription factor MYB52	transcription factor MYB57-like
jg36930.t1	RNA polymerase II transcription regulator recruiting activity	Myb-like	Transcription factor MYB52	transcription factor MYB57-like
jg47179.t1	Regulatory photoreceptor which exists in two forms that are reversibly interconvertible by light the Pr form that absorbs maximally in the red region of the spectrum and the Pfr form that absorbs maximally in the far-red region	GAF | His | Histidine | PAS | Phytochrome	Phytochrome A	Phytochrome A
jg3747.t1	Belongs to the peroxidase family. Classical plant (class III) peroxidase subfamily	Peroxidase	Peroxidase 3	PREDICTED: peroxidase 3-like
jg48297.t1	phosphatidylglycerol acyl-chain remodeling	NA	Protein SERAC1	uncharacterized protein LOC110654698 isoform X2
jg12098.t1	Belongs to the MIP aquaporin (TC 1.A.8) family	Major	Aquaporin TIP1-3	aquaporin TIP1-3
jg26703.t1	Belongs to the NPH3 family	BTB/POZ | NPH3	BTB/POZ domain-containing protein At1g30440	BTB/POZ-like protein
jg9766.t1	Mitochondrial glycoprotein	Mitochondrial	Mitochondrial acidic protein mam33	hypothetical protein D8674_015514
jg44012.t1	Ethylene-overproduction protein	NA	Ethylene-overproduction protein 1	hypothetical protein MANES_09G109400
jg16030.t1	GDP-fucose protein O-fucosyltransferase	GDP-fucose	Rhamnogalacturonan I rhamnosyltransferase 1	uncharacterized protein At1g04910-like
jg41947.t1	May be involved in modulation of pathogen defense and leaf cell death	Mlo	MLO-like protein 2	MLO-like protein 6
jg19111.t1	U3 small nucleolar RNA-associated protein	NA	Probable U3 small nucleolar RNA-associated protein 7	PREDICTED: probable U3 small nucleolar RNA-associated protein 7
jg47067.t1	Auxin-induced in root cultures protein	Eukaryotic | Protein	Cytochrome b561 and DOMON domain-containing protein At4g17280	NA
jg21760.t1	Transmembrane protein 205	Domain	Transmembrane protein 205	uncharacterized protein LOC100305973
jg48488.t1	Transcriptional regulator	Helicase | SNF2	Protein CHROMATIN REMODELING 20	protein CHROMATIN REMODELING 20 isoform X4
jg15822.t1	Transporter	Cation	Probable cation transporter HKT6	sodium transporter HKT1-like
jg34402.t1	Non-functional NADPH-dependent codeinone reductase 2-like	Aldo/keto	Non-functional NADPH-dependent codeinone reductase 2	non-functional NADPH-dependent codeinone reductase 2-like
jg44010.t1	Belongs to the class-I aminoacyl-tRNA synthetase family	tRNA	Glutamate--tRNA ligase, chloroplastic/mitochondrial	glutamate--tRNA ligase, chloroplastic/mitochondrial
jg10153.t1	Lipoamide acyltransferase component of branched-chain alpha-keto acid dehydrogenase complex	2-oxoacid | Biotin-requiring | e3	Lipoamide acyltransferase component of branched-chain alpha-keto acid dehydrogenase complex, mitochondrial	NA
jg20368.t1	Proton pump-interactor	NA	Proton pump-interactor 1	PREDICTED: proton pump-interactor 1-like
jg20325.t1	Xyloglucan galactosyltransferase	Exostosin	Probable xyloglucan galactosyltransferase GT17	NA
jg17290.t1	Belongs to the peroxidase family. Classical plant (class III) peroxidase subfamily	Peroxidase	Peroxidase 10	NA
jg34400.t1	WD domain, G-beta repeat	WD	Protein JINGUBANG	hypothetical protein FH972_009094
jg31529.t1	ZINC FINGER protein	Histidine | Morc6	Protein MICRORCHIDIA 7	PREDICTED: protein MICRORCHIDIA 7 isoform X1
jg32248.t1	Belongs to the Ca(2 ) cation antiporter (CaCA) (TC 2.A.19) family	Sodium/calcium	Cation/calcium exchanger 5	cation/calcium exchanger 5-like
jg32205.t1	Protein kinase C conserved region 2 (CalB)	C2	Protein SRC2	protein SRC2
jg27095.t1	RNA recognition motif	RNA	Organelle RRM domain-containing protein 6, chloroplastic	organelle RRM domain-containing protein 6, chloroplastic
jg5177.t1	Leucine-rich repeat receptor-like protein kinase	Leucine | Protein	Leucine-rich repeat receptor-like protein kinase PXC1	leucine-rich repeat receptor-like protein kinase PXC1
jg24284.t1	RNA polymerase II transcription regulator recruiting activity	Myb-like	Transcription factor MYB2	transcription factor MYB78-like
jg27586.t1	fatty acid beta-oxidation multifunctional protein	3-hydroxyacyl-CoA | 3-hydroxyacyl-CoA | Enoyl-CoA	Glyoxysomal fatty acid beta-oxidation multifunctional protein MFP-a	glyoxysomal fatty acid beta-oxidation multifunctional protein MFP-a
jg10151.t1	Dynein light chain	Dynein	Dynein 8 kDa light chain, flagellar outer arm	dynein light chain 1, cytoplasmic-like
jg33741.t1	phosphatase 2c	Protein	Probable protein phosphatase 2C 60	probable protein phosphatase 2C 60
jg40773.t1	transcription factor	Myb-like	Transcription factor MYBC1	transcription factor MYBC1
jg31493.t1	Pollen proteins Ole e I like	Pollen	Major pollen allergen Ole e 1	major pollen allergen Ole e 1 isoform X1
jg12926.t1	Belongs to the glycosyl hydrolase 1 family	Glycosyl	Putative beta-glucosidase 41	putative beta-glucosidase 41 isoform X1
jg31493.t2	Pollen proteins Ole e I like	Pollen	Major pollen allergen Ole e 1	major pollen allergen Ole e 1 isoform X2
jg7469.t1	f-box protein	MYND	F-box protein At1g67340	F-box protein At1g67340
jg3760.t1	3'-5' exonuclease	3'-5' | HRDC	Protein RRP6-like 3	protein RRP6-like 3 isoform X1
jg2750.t1	RNA polymerase II transcription regulator recruiting activity	Myb-like	Transcription factor RAX3	transcription factor RAX3-like
jg44730.t1	Guanylate-binding protein	Guanylate-binding | Guanylate-binding	Guanylate-binding protein 4	guanylate-binding protein 4 isoform X2
jg19170.t1	26S proteasome non-ATPase regulatory subunit	NA	NA	hypothetical protein DKX38_025727
jg35970.t1	receptor-like protein kinase	Wall-associated	NA	rust resistance kinase Lr10
jg10325.t1	NA	NA	NA	uncharacterized protein LOC110610321
jg37481.t1	Myelodysplasia-myeloid leukemia factor 1-interacting protein	Myelodysplasia-myeloid	NA	uncharacterized protein LOC110658056 isoform X2
jg15036.t1	Belongs to the phosphohexose mutase family	Phosphoglucomutase/phosphomannomutase, | Phosphoglucomutase/phosphomannomutase, | Phosphoglucomutase/phosphomannomutase, | Phosphoglucomutase/phosphomannomutase,	Phosphoglucomutase, cytoplasmic	phosphoglucomutase, cytoplasmic
jg45737.t1	Triose phosphate phosphate translocator, non-green plastid	Triose-phosphate	Triose phosphate/phosphate translocator, non-green plastid, chloroplastic	phosphoenolpyruvate/phosphate translocator 1, chloroplastic
jg36913.t1	Belongs to the STXBP unc-18 SEC1 family	Sec1	Vacuolar protein sorting-associated protein 45 homolog	NA
jg33743.t1	ATP synthase alpha/beta family, beta-barrel domain	ATP | ATP	V-type proton ATPase subunit B 1	V-type proton ATPase subunit B 2
jg36913.t2	Belongs to the STXBP unc-18 SEC1 family	Sec1	Vacuolar protein sorting-associated protein 45 homolog	NA
jg48312.t1	receptor-like serine threonine-protein kinase	NA	NA	hypothetical protein CUMW_063830
jg42374.t1	Pentatricopeptide repeat-containing protein	NA	NA	NA
jg5190.t1	At1g04910-like	GDP-fucose	O-fucosyltransferase 19	NA
jg21516.t1	Belongs to the peptidase S8 family	Fibronectin | PA | Peptidase | Subtilase	Subtilisin-like protease SBT1.1	subtilisin-like protease SBT1.1
jg10452.t1	Armadillo/beta-catenin-like repeats	NA	NA	uncharacterized protein LOC110666724
jg9773.t1	protein serine/threonine kinase activity	NAF | Protein	CBL-interacting serine/threonine-protein kinase 1	CBL-interacting serine/threonine-protein kinase 1-like isoform X3
jg2752.t1	xyloglucan glycosyltransferase	Glycosyl	Probable xyloglucan glycosyltransferase 12	PREDICTED: probable xyloglucan glycosyltransferase 12
jg28771.t1	sodium metabolite cotransporter BASS4	SBF-like	Probable sodium/metabolite cotransporter BASS4, chloroplastic	probable sodium/metabolite cotransporter BASS4, chloroplastic
jg33679.t1	BEST Arabidopsis thaliana protein match is proline-rich family protein (TAIR AT3G09000.1)	Starch	Glucoamylase	PREDICTED: uncharacterized protein LOC105141784
jg33679.t2	BEST Arabidopsis thaliana protein match is proline-rich family protein (TAIR AT3G09000.1)	Starch	Glucoamylase	PREDICTED: uncharacterized protein LOC105141784
jg45740.t1	U3 small nucleolar ribonucleoprotein protein	NA	NA	NA
jg23532.t1	ribosomal protein	Ribosomal	60S ribosomal protein L30	large subunit ribosomal protein L30e
jg17188.t1	Belongs to the glycosyltransferase 31 family	Galactosyltransferase	Probable beta-1,3-galactosyltransferase 12	PREDICTED: probable beta-1,3-galactosyltransferase 12 isoform X1
jg20392.t1	Belongs to the multi antimicrobial extrusion (MATE) (TC 2.A.66.1) family	MatE	Protein DETOXIFICATION 46, chloroplastic	protein DETOXIFICATION 46, chloroplastic isoform X1
jg41945.t1	Belongs to the syntaxin family	NA	Syntaxin-71	syntaxin-72-like
jg27891.t1	Protein phosphatase 2C and cyclic nucleotide-binding kinase domain-containing	Cyclic | Protein | Protein	Protein phosphatase 2C and cyclic nucleotide-binding/kinase domain-containing protein	protein phosphatase 2C and cyclic nucleotide-binding/kinase domain-containing protein isoform X1
jg16722.t1	Belongs to the nonaspanin (TM9SF) (TC 9.A.2) family	Endomembrane	Transmembrane 9 superfamily member 12	transmembrane 9 superfamily member 12-like
jg43212.t1	NA	Zinc	NA	NA
jg12423.t1	Belongs to the peptidase A1 family	Xylanase | Xylanase	Aspartic proteinase CDR1	PREDICTED: aspartic proteinase CDR1-like
jg12044.t1	Transketolase	Transketolase, | Transketolase, | Transketolase,	Transketolase, chloroplastic	Transketolase, bacterial-like
jg41179.t1	NA	NA	NA	G-box-binding factor-like isoform X1
jg19191.t1	Thioredoxin-like 4	Thioredoxin	Thioredoxin-like 4, chloroplastic	thioredoxin-like 4, chloroplastic
jg40498.t1	Domain in histone families 1 and 5	linker	HMG-Y-related protein A	histone H1, partial
jg17147.t1	Belongs to the class I-like SAM-binding methyltransferase superfamily. Erg6 SMT family	NA	24-methylenesterol C-methyltransferase 2	24-methylenesterol C-methyltransferase 2
jg763.t1	Protein CHUP1, chloroplastic-like	NA	Protein CHUP1, chloroplastic	protein CHUP1, chloroplastic
jg45367.t1	VQ motif	VQ	VQ motif-containing protein 22	Cation-transporting P-type ATPase
jg17553.t1	Belongs to the major facilitator superfamily. Sugar transporter (TC 2.A.1.1) family	Sugar	Sugar carrier protein A	Sugar transporter protein 7 isoform 1
jg23530.t1	Apoptotic chromatin condensation inducer in the nucleus	RNSP1-SAP18 | SAP	Apoptotic chromatin condensation inducer in the nucleus	apoptotic chromatin condensation inducer in the nucleus-like
jg20390.t1	Mitochondrial domain of unknown function (DUF1713)	Mitochondrial	NA	NA
jg20900.t1	NA	Plant	NA	NA
jg25180.t1	DnaJ molecular chaperone homology domain	NA	DnaJ homolog subfamily C member 10	dnaJ homolog subfamily C member 16
jg46961.t1	vinorine synthase activity	Transferase	Stemmadenine O-acetyltransferase	Transferase
jg4194.t1	low molecular weight	60s	60S acidic ribosomal protein P2	60S acidic ribosomal protein P2-1-like
jg706.t1	isoform X1	Protein	NA	PREDICTED: uncharacterized protein LOC107908481 isoform X1
jg16720.t1	Flowering time control protein	RNA | SPOC	Flowering time control protein FPA	RNA binding protein, putative
jg14139.t1	4-coumarate-coa ligase	AMP-binding | AMP-binding	4-coumarate--CoA ligase 1	4-coumarate-CoA ligase
jg26013.t1	GMC oxidoreductase	GMC	(R)-mandelonitrile lyase-like	(R)-mandelonitrile lyase-like isoform X1
jg34191.t1	39S ribosomal protein	Mitochondrial	39S ribosomal protein L41-A, mitochondrial	hypothetical protein DKX38_009254
jg46641.t1	Belongs to the glycosyl hydrolase 17 family	Glycosyl	Glucan endo-1,3-beta-glucosidase 11	glucan endo-1,3-beta-glucosidase 11
jg17357.t1	Pentatricopeptide repeat-containing protein	PPR	Pentatricopeptide repeat-containing protein At1g02370, mitochondrial	pentatricopeptide repeat-containing protein
jg18173.t1	Meiotic recombination protein	Type	Meiotic recombination protein SPO11-1	meiotic recombination protein SPO11-1 isoform X3
jg704.t1	calcium-binding protein CML27	EF-hand	Probable calcium-binding protein CML27	calcium-binding allergen Ole e 8
jg17015.t1	Belongs to the cytochrome P450 family	Cytochrome	Abscisic acid 8'-hydroxylase 4	abscisic acid 8'-hydroxylase 4-like isoform X1
jg22438.t1	transcription factor	bZIP	Transcription factor RF2b	transcription factor RF2b-like
jg3604.t1	Solute carrier family 40 member 3	Ferroportin1 | Pectinesterase	Solute carrier family 40 member 3, chloroplastic	Pectinesterase, catalytic
jg20522.t1	Belongs to the peptidase C1 family	Cathepsin | Papain	Vignain	vignain-like
jg12963.t1	Nodulin-like	Major | Nodulin-like	Probable transporter MCH1	protein NUCLEAR FUSION DEFECTIVE 4-like
jg30483.t1	The B regulatory subunit might modulate substrate selectivity and catalytic activity, and also might direct the localization of the catalytic enzyme to a particular subcellular compartment	Protein	Serine/threonine protein phosphatase 2A 59 kDa regulatory subunit B' eta isoform	hypothetical protein DKX38_013316
jg17975.t1	phosphatidylinositol dephosphorylation	Tify	NA	uncharacterized protein LOC110622573
jg25489.t1	The B regulatory subunit might modulate substrate selectivity and catalytic activity, and also might direct the localization of the catalytic enzyme to a particular subcellular compartment	Protein	Serine/threonine protein phosphatase 2A 59 kDa regulatory subunit B' eta isoform	PREDICTED: serine/threonine protein phosphatase 2A 57 kDa regulatory subunit B' theta isoform isoform X1
jg2946.t1	CSC1-like protein ERD4	Calcium-dependent | Cytosolic | Late	CSC1-like protein ERD4	CSC1-like protein ERD4
jg31973.t1	Belongs to the peptidase A1 family	Xylanase	Aspartyl protease UND	aspartic proteinase CDR1-like
jg42376.t1	NA	PPR	NA	hypothetical protein POPTR_001G075700
jg3146.t1	Lipase (class 3)	Lipase	NA	uncharacterized protein LOC110662290 isoform X1
jg9771.t1	BEST Arabidopsis thaliana protein match is	NA	Sister chromatid cohesion protein PDS5 homolog B-B	dentin sialophosphoprotein-like
jg9771.t2	BEST Arabidopsis thaliana protein match is	NA	Sister chromatid cohesion protein PDS5 homolog B-B	dentin sialophosphoprotein-like
jg7757.t1	PHD and RING finger domain-containing protein	NA	NA	Cdk-activating kinase assembly factor
jg30292.t1	ethylene-responsive transcription factor	AP2	Ethylene-responsive transcription factor ERF020	PREDICTED: ethylene-responsive transcription factor ERF020-like
jg26433.t1	NA	F-box	Putative F-box protein At1g30920	NA
jg11958.t1	Belongs to the eukaryotic ribosomal protein P1 P2 family	60s	60S acidic ribosomal protein P1-2	PREDICTED: 60S acidic ribosomal protein P1-like
jg4389.t2	isoform X1	Exostosin	Probable glycosyltransferase At5g03795	hypothetical protein DKX38_028241
jg1157.t1	Cytochrome b5	Cytochrome	Cytochrome b5 domain-containing protein RLF	cytochrome b5 domain-containing protein RLF-like isoform X1
jg12395.t1	Belongs to the small GTPase superfamily. SAR1 family	ADP-ribosylation	GTP-binding protein SAR1A	PREDICTED: GTP-binding protein SAR1A
jg43270.t1	phenylalanine--tRNA ligase, chloroplastic	Ferredoxin-fold | tRNA	Phenylalanine--tRNA ligase, chloroplastic/mitochondrial	phenylalanine--tRNA ligase, chloroplastic/mitochondrial
jg22157.t1	Domain of unknown function (DUF3511)	Domain	NA	uncharacterized protein LOC105637898
jg4442.t1	Belongs to the formin-like family	Formin	Formin-like protein 5	PREDICTED: formin-like protein 5
jg48716.t1	LSM domain	LSM	NA	uncharacterized protein LOC110604623
jg38302.t1	Protein CWC15 homolog	Cwf15/Cwc15	Protein CWC15 homolog A	protein CWC15 homolog
jg14679.t1	F-Box protein	F-box	F-box protein At3g12350	F-box protein At3g12350
jg45365.t1	Heavy metal-associated isoprenylated plant protein	Heavy-metal-associated	Heavy metal-associated isoprenylated plant protein 23	heavy metal-associated isoprenylated plant protein 23-like
jg41208.t1	Four repeated domains in the Fasciclin I family of proteins, present in many other contexts.	Fasciclin	NA	uncharacterized protein LOC105646572 isoform X2
jg28129.t1	NA	NA	NA	hypothetical protein FH972_006826
jg19193.t1	ABC transporter C family member 10-like	ABC | ABC | GMC	ABC transporter C family member 10	ABC transporter C family member 10
jg10071.t1	ATP-dependent zinc metalloprotease	AAA+ | ATPase | Peptidase	Probable inactive ATP-dependent zinc metalloprotease FTSHI 2, chloroplastic	probable inactive ATP-dependent zinc metalloprotease FTSHI 2, chloroplastic
jg19795.t2	rnps1,sr45	RNA	Serine/arginine-rich splicing factor SR45	serine/arginine-rich splicing factor SR45-like
jg36528.t1	Cupin-like domain	Cupin-like	NA	uncharacterized protein LOC110645616 isoform X2
jg46759.t1	Taxadien-5-alpha-ol	Transferase	Fatty alcohol:caffeoyl-CoA acyltransferase	NA
jg44079.t1	Germin-like protein subfamily 3 member	Cupin	Germin-like protein subfamily 3 member 2	germin-like protein subfamily 3 member 2
jg4440.t1	Belongs to the glycosyltransferase 8 family	Glycosyl	Probable galacturonosyltransferase 12	probable galacturonosyltransferase 12 isoform X1
jg37700.t1	Late embryogenesis abundant protein	Late	NA	hypothetical protein DKX38_000652
jg37967.t1	Belongs to the cation transport ATPase (P-type) (TC 3.A.3) family. Type IV subfamily	Cation | Phospholipid-translocating | Phospholipid-translocating	Phospholipid-transporting ATPase 1	phospholipid-transporting ATPase 1 isoform X2
jg27345.t1	Transcription initiation factor TFIID subunit 8-like	Bromodomain | Transcription	Transcription initiation factor TFIID subunit 8	hypothetical protein CUMW_007820
jg15034.t1	ADP-ribosylation factor GTPase-activating protein	C2	Protein C2-DOMAIN ABA-RELATED 9	PREDICTED: probable ADP-ribosylation factor GTPase-activating protein AGD13 isoform X3
jg30956.t1	NA	NA	NA	hypothetical protein F0562_034273
jg27289.t1	zinc finger CCCH domain-containing protein	Ankyrin | CCCH-type	Zinc finger CCCH domain-containing protein 66	zinc finger CCCH domain-containing protein 66
jg12592.t1	Double-stranded RNA-binding protein	Double-stranded	Double-stranded RNA-binding protein 2	double-stranded RNA-binding protein 2-like isoform X1
jg3087.t1	Phosphatidylinositol phosphatidylcholine transfer protein	CRAL/TRIO | CRAL/TRIO,	Phosphatidylinositol/phosphatidylcholine transfer protein SFH9	phosphatidylinositol/phosphatidylcholine transfer protein SFH9
jg46253.t1	Belongs to the multi antimicrobial extrusion (MATE) (TC 2.A.66.1) family	MatE	Protein DETOXIFICATION 54	NA
jg43959.t1	Nodulin-like	Major | Nodulin-like	Protein NUCLEAR FUSION DEFECTIVE 4	uncharacterized protein LOC110646707
jg33428.t1	4-hydroxy-3-methylbut-2-enyl diphosphate reductase	LytB	4-hydroxy-3-methylbut-2-enyl diphosphate reductase, chloroplastic	4-hydroxy-3-methylbut-2-enyl diphosphate reductase, chloroplastic-like isoform X2
jg379.t1	DnaJ homolog subfamily B member	DnaJ	DnaJ homolog subfamily B member 13	uncharacterized protein LOC110606407
jg2479.t1	Belongs to the peptidase C19 family	Ubiquitin	Ubiquitin carboxyl-terminal hydrolase 26	ubiquitin carboxyl-terminal hydrolase 26-like isoform X2
jg45482.t2	NA	NA	NA	uncharacterized protein LOC102627620 isoform X2
jg3606.t1	Solute carrier family 40 member 3	Pectinesterase	Putative pectinesterase 52	hypothetical protein POPTR_013G008100
jg18509.t1	Protein of unknown function (DUF707)	Protein	NA	uncharacterized protein LOC110649595 isoform X2
jg27795.t1	Belongs to the major facilitator superfamily. Sugar transporter (TC 2.A.1.1) family	Sugar	Sugar transport protein 13	PREDICTED: sugar transport protein 13 isoform X1
jg48192.t1	Pfam:UBN2_3	NA	NA	NA
jg48192.t2	Pfam:UBN2_3	NA	NA	NA
jg2562.t1	Protein trichome berefringence-like 7	GDSL/SGNH-like	Protein trichome berefringence-like 7	protein trichome berefringence-like 7
jg32847.t1	purine permease	Purine	Purine permease 3	hypothetical protein DKX38_002511
jg13809.t1	Lytic transglycolase	Lytic	EG45-like domain containing protein	EG45-like domain-containing protein
jg49145.t1	CLASP N terminal	CLASP | HEAT | Vacuolar	CLIP-associated protein	NA
jg16067.t1	Pentatricopeptide repeat-containing protein	PPR | PPR	Pentatricopeptide repeat-containing protein At1g08070, chloroplastic	pentatricopeptide repeat-containing protein At2g20540
jg45171.t1	Pre-mRNA-splicing factor	RNA	Serine/arginine-rich splicing factor SR34A	hypothetical protein ES288_A09G219500v1
jg47593.t1	NA	Prolamin-like	NA	NA
jg26250.t1	NA	NA	NA	uncharacterized protein LOC116110135 isoform X1
jg8002.t1	UDP-Glycosyltransferase	UDP-glucoronosyl	UDP-glucose iridoid glucosyltransferase	UDP-glycosyltransferase 1
jg6939.t1	DDB1- and CUL4-associated factor	Sof1-like | WD	DDB1- and CUL4-associated factor 13	DDB1- and CUL4-associated factor 13
jg45034.t1	regulation of response to stimulus	NA	NA	NA
jg29935.t2	NAD-dependent protein deacylase. Catalyzes the NAD- dependent hydrolysis of acyl groups from lysine residues	NA	NA	F-box protein CPR30-like
jg20694.t1	receptor-like protein	Leucine	Receptor-like protein 6	receptor like protein 7
jg1155.t1	Belongs to the cullin family	Cullin	Cullin-3A	cullin-3A
jg12663.t1	ATPase required for the post-translational delivery of tail-anchored (TA) proteins to the endoplasmic reticulum. Recognizes and selectively binds the transmembrane domain of TA proteins in the cytosol. This complex then targets to the endoplasmic reticulum by membrane-bound receptors, where the tail- anchored protein is released for insertion. This process is regulated by ATP binding and hydrolys…	Anion-transporting	ATPase ARSA2	Arsenical pump ATPase
jg19274.t1	histidine-containing phosphotransfer protein	Hpt	Histidine-containing phosphotransfer protein 1	histidine-containing phosphotransfer protein 1-like
jg2154.t1	Protein DOWNSTREAM OF	Pollen	Major pollen allergen Lol p 11	protein DOWNSTREAM OF FLC-like isoform X2
jg24519.t1	Protein NRT1 PTR FAMILY	NA	Protein NRT1/ PTR FAMILY 1.2	hypothetical protein CUMW_110600
jg10464.t1	Telomerase Cajal body protein	NA	NA	hypothetical protein AQUCO_00800019v1
jg9723.t1	N-terminal C2 in EEIG1 and EHBP1 proteins	N-terminal	Protein PLASTID MOVEMENT IMPAIRED 1-RELATED 1	protein PLASTID MOVEMENT IMPAIRED 1-RELATED 1-like
jg6113.t1	L-ascorbate oxidase homolog	Multicopper	L-ascorbate oxidase homolog	L-ascorbate oxidase homolog
jg48005.t2	Casein Kinase	Protein	Casein kinase 1-like protein HD16	casein kinase 1-like protein HD16
jg15646.t1	Transmembrane emp24 domain-containing protein	emp24/gp25L/p24	Transmembrane emp24 domain-containing protein p24delta9	transmembrane emp24 domain-containing protein p24delta9-like
jg48005.t1	Casein Kinase	Protein	Casein kinase 1-like protein HD16	casein kinase 1-like protein HD16
jg34872.t1	rejection of self pollen	Plant	NA	NA
jg8000.t1	UDP-glycosyltransferase 76E2-like	NA	UDP-glucose iridoid glucosyltransferase	UDP-glycosyltransferase 1
jg10092.t1	Methyltransferase required for the conversion of 2- polyprenyl-6-methoxy-1,4-benzoquinol (DDMQH2) to 2-polyprenyl-3- methyl-6-methoxy-1,4-benzoquinol (DMQH2)	ubiE/COQ5	2-methoxy-6-polyprenyl-1,4-benzoquinol methylase, mitochondrial	NA
jg29937.t2	serine threonine-protein kinase	Leucine | Leucine | Leucine	Receptor-like protein EIX1	receptor-like protein EIX2
jg29937.t1	serine threonine-protein kinase	Leucine	Receptor-like protein EIX1	receptor-like protein EIX2
jg29596.t1	Belongs to the peptidase A1 family	Xylanase | Xylanase	Aspartyl protease family protein 2	aspartyl protease family protein 2
jg19930.t2	intron homing	Type	Nuclear intron maturase 3, mitochondrial	nuclear intron maturase 3, mitochondrial
jg19930.t1	intron homing	Type	Nuclear intron maturase 3, mitochondrial	nuclear intron maturase 3, mitochondrial
jg20362.t1	NA	PPR | PPR	Pentatricopeptide repeat-containing protein At5g18475	hypothetical protein F383_23751
jg12661.t1	Flap endonuclease GEN-like	XPG | XPG	Flap endonuclease GEN-like 1	PREDICTED: flap endonuclease GEN-like 1 isoform X2
jg15663.t1	Cytochrome p450	Cytochrome	Premnaspirodiene oxygenase	premnaspirodiene oxygenase-like
jg37702.t1	Calcineurin B-like protein	EF	Calcineurin B-like protein 4	hypothetical protein EZV62_023211
jg45742.t1	DUF4206	Putative | PX	NA	uncharacterized protein LOC105640366
jg28773.t1	ABSCISIC ACID-INSENSITIVE 5-like protein	bZIP	ABSCISIC ACID-INSENSITIVE 5-like protein 1	ABSCISIC ACID-INSENSITIVE 5-like protein 1 isoform X2
jg16909.t1	membrane magnesium	Membrane	Membrane magnesium transporter	membrane magnesium transporter-like isoform X1
jg13868.t1	NA	NA	NA	uncharacterized protein LOC109946727
jg38668.t1	glycerophosphoryl diester phosphodiesterase	Glycerophosphoryl	Glycerophosphodiester phosphodiesterase GDPDL3	glycerophosphodiester phosphodiesterase GDPDL3
jg20360.t1	30S ribosomal protein S20	Ribosomal	30S ribosomal protein S20, chloroplastic	30S ribosomal protein S20, chloroplastic
jg35605.t1	DnaJ molecular chaperone homology domain	NA	NA	NA
jg35605.t2	DnaJ molecular chaperone homology domain	NA	NA	hypothetical protein JCGZ_04655
jg15661.t1	component of the eukaryotic translation initiation factor 3 (eIF-3) complex, which is involved in protein synthesis of a specialized repertoire of mRNAs and, together with other initiation factors, stimulates binding of mRNA and methionyl-tRNAi to the 40S ribosome. The eIF-3 complex specifically targets and initiates translation of a subset of mRNAs involved in cell proliferation	eIF3 | PCI	Eukaryotic translation initiation factor 3 subunit M	eukaryotic translation initiation factor 3 subunit M isoform X2
jg2807.t1	Transcription initiation factor	RCD1-SRO-TAF4 | Transcription	Transcription initiation factor TFIID subunit 4b	transcription initiation factor TFIID subunit 4b isoform X1
jg45635.t1	Late embryogenesis abundant protein	Late	NA	uncharacterized protein D5086_0000055840
jg6669.t1	ATP binding	NA	U-box domain-containing protein 45	U-box domain-containing protein 15-like
jg2901.t1	Ankyrin repeats (many copies)	NA	Protein CfxQ homolog	protein CfxQ homolog isoform X1
jg3103.t1	Cell division control protein 45 homolog	CDC45-like	Cell division control protein 45 homolog	cell division control protein 45 homolog
jg39914.t1	Glutaredoxin	Glutaredoxin	Glutaredoxin-C9	glutaredoxin-C9
jg25927.t1	Potassium transporter	K+	Potassium transporter 2	potassium transporter 2-like isoform X2
jg36885.t1	Belongs to the cytochrome P450 family	Cytochrome	Abscisic acid 8'-hydroxylase 3	PREDICTED: abscisic acid 8'-hydroxylase 3-like
jg24791.t1	ribonuclease H protein	NA	LINE-1 retrotransposable element ORF2 protein	uncharacterized protein LOC115694334
jg3956.t1	Auxin response factors (ARFs) are transcriptional factors that bind specifically to the DNA sequence 5'-TGTCTC-3' found in the auxin-responsive promoter elements (AuxREs)	AUX/IAA | Auxin | B3	Auxin response factor 6	auxin response factor 6-like
jg37182.t1	Nitrilase cyanide hydratase and apolipoprotein N-acyltransferase	Carbon-nitrogen	Hydrolase in pqqF 5'region	carbon-nitrogen hydrolase family protein
jg26934.t1	eukaryotic translation initiation factor	Eukaryotic	Eukaryotic translation initiation factor 4E-1	eukaryotic translation initiation factor 4E-1-like
jg2060.t1	Ribonuclease UK114-like	Endoribonuclease	Reactive Intermediate Deaminase A, chloroplastic	reactive Intermediate Deaminase A, chloroplastic
jg18853.t1	structural constituent of cell wall	NA	NA	NA
jg26273.t1	Interconversion of serine and glycine	Serine	Serine hydroxymethyltransferase 7	serine hydroxymethyltransferase 7-like
jg2903.t1	Belongs to the helicase family	PIF1-like	NA	uncharacterized protein LOC109724099 isoform X4
jg12548.t2	WD repeat-containing protein C2A9.03-like	WD	Uncharacterized WD repeat-containing protein C2A9.03	uncharacterized WD repeat-containing protein C2A9.03-like isoform X1
jg12548.t1	WD repeat-containing protein C2A9.03-like	WD	Uncharacterized WD repeat-containing protein C2A9.03	uncharacterized WD repeat-containing protein C2A9.03-like isoform X1
jg28607.t1	isoform X1	Exostosin	Probable glycosyltransferase At5g03795	hypothetical protein VITISV_012309
jg10910.t1	Early nodulin-like protein	Plastocyanin-like	Mavicyanin	early nodulin-like protein 1
jg46454.t1	NA	F-box | F-box-like	F-box/kelch-repeat protein At3g06240	F-box protein CPR1-like
jg31729.t1	Pentatricopeptide repeat-containing protein	PPR | PPR	Pentatricopeptide repeat-containing protein At5g66500, mitochondrial	pentatricopeptide repeat-containing protein At5g66500, mitochondrial
jg4943.t1	two-component response regulator	Myb-like | Response	Two-component response regulator ARR12	two-component response regulator ARR18-like isoform X2
jg27044.t1	The glycine cleavage system catalyzes the degradation of glycine	Aminomethyltransferase | Glycine	Aminomethyltransferase, mitochondrial	PREDICTED: aminomethyltransferase, mitochondrial
jg36887.t1	Transcription factor	Bromodomain | Bromodomain	Transcription factor GTE6	transcription factor GTE6
jg16383.t1	Protein of unknown function (DUF2985)	PLAC8 | Protein	NA	uncharacterized protein LOC8287921 isoform X1
jg13009.t1	Carrier of the growing fatty acid chain in fatty acid biosynthesis	Phosphopantetheine	Acyl carrier protein 1, chloroplastic	hypothetical protein EZV62_000385
jg11403.t1	Domain of unknown function (DUF4228)	Domain	NA	uncharacterized protein LOC8269964
jg341.t1	An essential GTPase that binds both GDP and GTP, with rapid nucleotide exchange. Plays a role in 16S rRNA processing and 30S ribosomal subunit biogenesis and possibly also in cell cycle regulation and energy metabolism	50S | KH	GTPase Era	NA
jg2293.t1	Protein CHAPERONE-LIKE PROTEIN OF POR1-like	Protein	NA	uncharacterized protein LOC110643273 isoform X1
jg12815.t1	plastid-lipid-associated protein 10	PAP_fibrillin	Probable plastid-lipid-associated protein 10, chloroplastic	probable plastid-lipid-associated protein 10, chloroplastic isoform X3
jg18851.t1	Neprosin	Neprosin | Neprosin	NA	hypothetical protein BC332_00326
jg26936.t1	Bidirectional sugar transporter	Sugar	Bidirectional sugar transporter SWEET2a	bidirectional sugar transporter SWEET2a-like
jg6111.t1	LRR-repeat protein	NA	NA	F-box/FBD/LRR-repeat protein At1g13570 isoform X2
jg37534.t1	Oxysterol-binding protein-related protein	Oxysterol-binding | Pleckstrin	Oxysterol-binding protein-related protein 2A	oxysterol-binding protein-related protein 2A isoform X7
jg31800.t1	UPF0548 protein	Domain	UPF0548 protein At2g17695	UPF0548 protein At2g17695 isoform X2
jg48007.t1	Polyketide cyclase / dehydrase and lipid transport	Polyketide	Lachrymatory-factor synthase	Polyketide cyclase/dehydrase
jg38403.t1	Dirigent proteins impart stereoselectivity on the phenoxy radical-coupling reaction, yielding optically active lignans from two molecules of coniferyl alcohol in the biosynthesis of lignans, flavonolignans, and alkaloids and thus plays a central role in plant secondary metabolism	Dirigent-like	Dirigent protein 16	dirigent protein 16-like
jg40472.t1	NA	NA	NA	uncharacterized protein LOC110640879 isoform X2
jg47049.t1	Belongs to the glucose-6-phosphate 1-epimerase family	Aldose	Putative glucose-6-phosphate 1-epimerase	putative glucose-6-phosphate 1-epimerase isoform X2
jg7589.t1	Belongs to the protein kinase superfamily. Ser Thr protein kinase family	Leucine | Leucine | Protein	Receptor protein kinase TMK1	receptor protein kinase TMK1
jg16014.t1	Belongs to the glycosyltransferase 2 family	Cellulose | RING/Ubox	Cellulose synthase-like protein D3	cellulose synthase-like protein D6
jg35011.t1	Pentatricopeptide repeat-containing protein	PPR | PPR	Putative pentatricopeptide repeat-containing protein At3g11460, mitochondrial	PREDICTED: putative pentatricopeptide repeat-containing protein At3g11460
jg21728.t1	Acyclic terpene utilisation family protein AtuA	NA	NA	uncharacterized protein LOC121048798 isoform X1
jg1480.t1	Belongs to the Ca(2 ) cation antiporter (CaCA) (TC 2.A.19) family	NA	Vacuolar cation/proton exchanger 1	vacuolar cation/proton exchanger 3-like
jg34610.t1	Acyl-coenzyme A oxidase 4	Acyl-CoA | Acyl-CoA | Acyl-CoA	Acyl-coenzyme A oxidase 4, peroxisomal	acyl-coenzyme A oxidase 4, peroxisomal isoform X2
jg1480.t2	Belongs to the Ca(2 ) cation antiporter (CaCA) (TC 2.A.19) family	NA	Vacuolar cation/proton exchanger 1a	vacuolar cation/proton exchanger 3-like
jg7110.t1	Encoded by	NA	NA	uncharacterized protein LOC8287018 isoform X1
jg1872.t1	exonuclease	NA	NA	xp-g/rad2 DNA repair endonuclease family-nuclease-like protein
jg48474.t1	NA	Chitin	Morintide mO2	NA
jg37242.t1	Regulatory protein, FmdB family	Zinc	NA	zinc ribbon domain-containing protein
jg43318.t1	Belongs to the disease resistance NB-LRR family	NA	NA	NA
jg22441.t1	ATP synthase mitochondrial F1 complex assembly factor	ATP12	ATP synthase mitochondrial F1 complex assembly factor 2	ATP synthase mitochondrial F1 complex assembly factor 2
jg32791.t1	E3 SUMO-protein ligase	MIZ/SP-RING | SAP	E3 SUMO-protein ligase SIZ1	E3 SUMO-protein ligase SIZ1
jg26167.t1	NA	NA	NA	PREDICTED: putative F-box protein At1g67623
jg47510.t1	Ribulose bisphosphate carboxylase oxygenase activase	ATPase	Ribulose bisphosphate carboxylase/oxygenase activase 2, chloroplastic	PREDICTED: ribulose bisphosphate carboxylase/oxygenase activase, chloroplastic-like isoform X2
jg6041.t1	Polygalacturonase	Leucine | Leucine	Polygalacturonase inhibitor	putative serine-threonine protein kinase
jg4521.t1	7-hydroxymethyl chlorophyll a reductase	Coenzyme | Coenzyme	7-hydroxymethyl chlorophyll a reductase, chloroplastic	PREDICTED: 7-hydroxymethyl chlorophyll a reductase, chloroplastic isoform X1
jg21978.t1	BZip transcription factor	bZIP	bZIP transcription factor 60	bZIP transcription factor 60
jg25941.t1	Probably inactive leucine-rich repeat receptor-like protein kinase	Leucine | Leucine | Leucine | Leucine | Protein	Probable LRR receptor-like serine/threonine-protein kinase IRK	probable LRR receptor-like serine/threonine-protein kinase IRK
jg20171.t1	Belongs to the bacterial ribosomal protein bS18 family	Ubiquinol-cytochrome	Cytochrome b-c1 complex subunit 6-1, mitochondrial	cytochrome b-c1 complex subunit 6-like
jg5185.t1	Belongs to the mitochondrial carrier (TC 2.A.29) family	Mitochondrial	Mitochondrial uncoupling protein 1	PREDICTED: mitochondrial uncoupling protein 1
jg18965.t1	RESISTANCE protein	NB-ARC | TIR	Disease resistance-like protein DSC1	resistance-like protein P-B
jg1197.t1	EPIDERMAL PATTERNING FACTOR-like protein	Epidermal	EPIDERMAL PATTERNING FACTOR-like protein 4	EPIDERMAL PATTERNING FACTOR-like protein 5
jg21069.t1	D-amino acid dehydrogenase	FAD	Glycine oxidase	glycine oxidase
jg38636.t1	Belongs to the peptidase S10 family	Serine	Serine carboxypeptidase II-3	serine carboxypeptidase-like 40
jg13500.t1	F-box LRR-repeat protein	F-box	F-box/LRR-repeat protein 15	PREDICTED: F-box/LRR-repeat protein 15-like
jg44561.t1	Peptide-N(4)-(N-acetyl-beta- glucosaminyl)asparagine	Transglutaminase-like	Peptide-N(4)-(N-acetyl-beta-glucosaminyl)asparagine amidase	peptide-N(4)-(N-acetyl-beta-glucosaminyl)asparagine amidase
jg696.t1	DNA replication licensing factor	MCM | MCM | MCM | MCM | Mini-chromosome	DNA replication licensing factor MCM2	NA
jg24989.t1	Belongs to the 'GDSL' lipolytic enzyme family	GDSL-like	GDSL esterase/lipase At1g23500	putative triacylglycerol lipase
jg13167.t1	Acyclic terpene utilisation family protein AtuA	Acyclic	NA	uncharacterized protein LOC7461758 isoform X2
jg39338.t1	Belongs to the cytochrome P450 family	Cytochrome	Cytochrome P450 84A1	cytochrome P450 84A1-like
jg1386.t1	mitochondrial saccharopine dehydrogenase-like oxidoreductase	Saccharopine	Probable mitochondrial saccharopine dehydrogenase-like oxidoreductase At5g39410	probable mitochondrial saccharopine dehydrogenase-like oxidoreductase At5g39410
jg12453.t1	Ethylene-responsive protein kinase Le-CTR1	Ethylene-responsive | Leucine | Protein	Mitogen-activated protein kinase kinase kinase YODA	NA
jg12153.t1	Belongs to the AAA ATPase family	ATPase	Proteasome-activating nucleotidase	hypothetical protein POPTR_004G004000
jg48190.t1	glutathione transferase activity	NA	Glutathione S-transferase U13	NA
jg1534.t1	F-box kelch-repeat protein	F-box | Kelch	F-box/kelch-repeat protein At1g22040	hypothetical protein F0562_020368
jg46849.t1	Domain of unknown function (DUF296)	Plants	AT-hook motif nuclear-localized protein 1	AT-hook motif nuclear-localized protein 1
jg36371.t2	Piezo non-specific cation channel, R-Ras-binding domain	Piezo	Piezo-type mechanosensitive ion channel homolog	piezo-type mechanosensitive ion channel homolog isoform X4
jg45317.t1	LOB domain-containing protein	Lateral	LOB domain-containing protein 36	LOB domain-containing protein 36
jg34862.t2	NA	NA	NA	uncharacterized protein LOC110622327 isoform X2
jg5187.t1	60S ribosomal Protein	Ribosomal	60S ribosomal protein L35a-1	60S ribosomal protein L35a-1-like
jg29716.t1	Encoded by	NA	NA	NA
jg43623.t1	dnaJ homolog subfamily C member	DnaJ	DnaJ homolog subfamily C member 8	J domain-containing protein spf31 isoform X1
jg14211.t1	Plant self-incompatibility protein S1	Plant	S-protein homolog 1	S-protein homolog 1-like
jg25239.t1	Glycine-rich RNA-binding protein	RNA	Glycine-rich RNA-binding protein 3, mitochondrial	glycine-rich RNA-binding protein 2, mitochondrial-like
jg25274.t1	Clavaminate synthase-like protein	Taurine	Clavaminate synthase-like protein At3g21360	clavaminate synthase-like protein At3g21360
jg35898.t1	Nucleolar complex protein 2 homolog	Noc2p	Nucleolar complex protein 2 homolog	nucleolar complex protein 2 homolog
jg35898.t2	Nucleolar complex protein 2 homolog	Noc2p	Nucleolar complex protein 2 homolog	nucleolar complex protein 2 homolog
jg31229.t1	Encoded by	Fibronectin | Glycosyl | Glycosyl	Probable beta-D-xylosidase 7	probable beta-D-xylosidase 7 isoform X2
jg8989.t1	carbonate dehydratase activity	Carbonic	Beta carbonic anhydrase 5, chloroplastic	beta carbonic anhydrase 5, chloroplastic-like
jg8989.t2	carbonate dehydratase activity	Carbonic	Beta carbonic anhydrase 5, chloroplastic	beta carbonic anhydrase 5, chloroplastic-like
jg26532.t1	DNA polymerase	impB/mucB/samB | impB/mucB/samB	DNA polymerase eta	NA
jg45785.t1	NA	NA	NA	uncharacterized protein LOC110645799
jg12430.t1	protein At4g14450, chloroplastic-like	NA	Uncharacterized protein At4g14450, chloroplastic	hypothetical protein DKX38_015165
jg44527.t1	Heparanase-like protein 3	Glycosyl	Heparanase-like protein 3	hypothetical protein JCGZ_07134
jg10631.t1	protein heterodimerization activity	Core	Histone H3.2	uncharacterized protein LOC111021800
jg28274.t1	Mannose-1-phosphate guanyltransferase	Bacterial | Nucleotidyl	Mannose-1-phosphate guanyltransferase alpha	putative GDP-mannose pyrophosphorylase
jg18893.t1	Ankyrin repeats (many copies)	NA	Protein CfxQ homolog	protein CfxQ homolog isoform X1
jg37180.t1	amine oxidase	Flavin	Tryptophan 2-monooxygenase	NAD(P)/FAD-dependent oxidoreductase
jg16393.t1	NA	NA	NA	uncharacterized protein LOC8265830
jg41622.t1	UPF0587 protein	Eukaryotic	CXXC motif containing zinc binding protein	UPF0587 protein C1orf123 homolog isoform X1
jg15929.t1	Belongs to the cytochrome P450 family	Cytochrome	Cytochrome P450 71D7	premnaspirodiene oxygenase-like isoform X1
jg17199.t1	Belongs to the multi antimicrobial extrusion (MATE) (TC 2.A.66.1) family	LysM	LysM domain-containing GPI-anchored protein 2	PREDICTED: lysM domain-containing GPI-anchored protein 2-like isoform X2
jg17199.t2	lysM domain-containing GPI-anchored protein	LysM	LysM domain-containing GPI-anchored protein 2	lysM domain-containing GPI-anchored protein 2 isoform X1
jg33595.t1	Belongs to the universal ribosomal protein uS4 family	Ribosomal | S4	40S ribosomal protein S9-2	40S ribosomal protein S9-2-like
jg27625.t1	NA	NA	NA	H/ACA ribonucleoprotein complex subunit CBF5 isoform X1
jg711.t1	inactive receptor kinase	Leucine | Leucine | Protein	Probable inactive receptor kinase At1g48480	probable inactive receptor kinase At1g48480
jg18214.t1	AI-2E family transporter	AI-2E	Transmembrane protein 245	uncharacterized protein LOC110611448
jg44525.t1	Belongs to the glycosyltransferase 31 family	Domain | Galactosyltransferase	Hydroxyproline O-galactosyltransferase HPGT2	hydroxyproline O-galactosyltransferase HPGT2
jg29413.t1	PHD finger protein MALE MEIOCYTE DEATH	PHD-finger	PHD finger protein MALE MEIOCYTE DEATH 1	PHD finger protein MALE MEIOCYTE DEATH 1
jg29594.t1	Protein DEFECTIVE IN MERISTEM SILENCING	NA	Protein DEFECTIVE IN MERISTEM SILENCING 3	protein DEFECTIVE IN MERISTEM SILENCING 3-like isoform X1
jg33047.t1	PFAM Peptide N-acetyl-beta-D-glucosaminyl asparaginase amidase A	Peptide	Peptide-N4-(N-acetyl-beta-glucosaminyl)asparagine amidase A	NA
jg13664.t1	Serine hydrolase	alpha/beta	Probable lysophospholipase BODYGUARD 4	probable lysophospholipase BODYGUARD 4 isoform X1
jg27544.t2	Two-component response regulator	Myb-like | Response	Two-component response regulator ARR1	two-component response regulator ARR2
jg27544.t1	Two-component response regulator	Myb-like | Response	Two-component response regulator ARR1	two-component response regulator ARR2
jg4523.t1	alkaline ceramidase	Ceramidase	Alkaline ceramidase	alkaline ceramidase-like
jg25145.t1	Belongs to the glycosyl hydrolase 31 family	Glycosyl	Alpha-xylosidase 1	Glycoside hydrolase
jg46103.t1	BP28CT (NUC211) domain	BP28CT | U3	Uncharacterized protein At3g06530	PREDICTED: uncharacterized protein At3g06530-like
jg32980.t1	Belongs to the TRAFAC class myosin-kinesin ATPase superfamily. Kinesin family	Kinesin | Malectin	Kinesin-like protein KIN-14R	kinesin-like protein KIN-14R
jg42714.t1	Catalyzes the phosphorylation of D-fructose 6-phosphate to fructose 1,6-bisphosphate by ATP, the first committing step of glycolysis	NA	NA	NA
jg3983.t1	NA	NA	NA	PREDICTED: uncharacterized protein LOC108452607
jg15959.t1	eukaryotic translation initiation factor	Elongation | Elongation | Translation-initiation	Eukaryotic translation initiation factor 5B	eukaryotic translation initiation factor 5B
jg21344.t1	SWI SNF complex component SNF12 homolog	SWIB/MDM2	SWI/SNF complex component SNF12 homolog	PREDICTED: SWI/SNF complex component SNF12 homolog
jg29178.t3	Glycosyl transferases group 1	NA	UDP-glycosyltransferase TURAN	UDP-glycosyltransferase TURAN isoform X1
jg18900.t1	strictosidine	Strictosidine	Protein STRICTOSIDINE SYNTHASE-LIKE 2	strictosidine synthase, putative
jg18098.t3	Belongs to the terpene synthase family	Terpene	Ent-kaur-16-ene synthase, chloroplastic	PREDICTED: ent-kaur-16-ene synthase, chloroplastic
jg18098.t2	Belongs to the disease resistance NB-LRR family	Terpene	Ent-kaurene synthase-like 3	N2-A protein
jg18098.t1	Belongs to the disease resistance NB-LRR family	NA	NA	N2-A protein
jg33045.t1	MAR-binding filament-like protein	NA	MAR-binding filament-like protein 1	MAR-binding filament-like protein 1-1 isoform X2
jg24118.t1	Belongs to the syntaxin family	SNARE | Syntaxin	Syntaxin-132	syntaxin-132-like
jg713.t3	Probably involved in the biogenesis of the COX complex	Jas | SURF1 | tify	Surfeit locus protein 1	surfeit locus protein 1
jg713.t1	Probably involved in the biogenesis of the COX complex	Jas | SURF1 | tify	Surfeit locus protein 1	surfeit locus protein 1
jg16503.t2	Hippocampus abundant transcript 1	Major	Hippocampus abundant transcript 1 protein	tetracycline resistance protein, class G isoform X1
jg25147.t1	Belongs to the glycosyl hydrolase 31 family	Galactose | N-terminal	Putative alpha-xylosidase 2	alpha-xylosidase 1-like
jg16503.t1	Hippocampus abundant transcript 1	Major	Hippocampus abundant transcript 1 protein	tetracycline resistance protein, class G isoform X1
jg47972.t1	cysteine-type peptidase activity	Peptidase	Vacuolar-processing enzyme gamma-isozyme	vacuolar-processing enzyme
jg15224.t1	Pentatricopeptide repeat-containing protein	DYW | PPR | PPR	Pentatricopeptide repeat-containing protein At3g47530	pentatricopeptide repeat-containing protein At3g47530 isoform X1
jg35458.t1	photosystem I subunit	NA	Photosystem I subunit O	photosystem I subunit O isoform X1
jg32962.t3	Component of the Mediator complex, a coactivator involved in regulated transcription of nearly all RNA polymerase II-dependent genes. Mediator functions as a bridge to convey information from gene-specific regulatory proteins to the basal RNA polymerase II transcription machinery. Mediator is recruited to promoters by direct interactions with regulatory proteins and serves as a scaffold for the a…	Mediator | Mediator | MID	Mediator of RNA polymerase II transcription subunit 13	mediator of RNA polymerase II transcription subunit 13 isoform X2
jg23959.t1	VQ motif	VQ	VQ motif-containing protein 11	VQ motif-containing protein 11
jg1536.t1	Belongs to the protein kinase superfamily. Ser Thr protein kinase family	Leucine | Protein	BRASSINOSTEROID INSENSITIVE 1-associated receptor kinase 1	BRASSINOSTEROID INSENSITIVE 1-associated receptor kinase 1
jg33107.t1	60S ribosomal Protein	Ribosomal	60S ribosomal protein L31	NA
jg48052.t1	Prolyl oligopeptidase family	Alpha/beta	Putative hydrolase YtaP	uncharacterized protein LOC116114631
jg7286.t1	pfkB family carbohydrate kinase	pfkB	Fructokinase-like 2, chloroplastic	fructokinase-like 2, chloroplastic
jg14272.t1	Belongs to the protein kinase superfamily. Ser Thr protein kinase family	Leucine | Leucine | Leucine | Protein	Tyrosine-sulfated glycopeptide receptor 1	Leucine-rich receptor-like protein kinase family protein isoform 2
jg8972.t1	Belongs to the FBPase class 1 family	Fructose-1-6-bisphosphatase, | Fructose-1-6-bisphosphatase,	Fructose-1,6-bisphosphatase, chloroplastic	uncharacterized protein LOC8279069
jg40703.t1	zinc finger CCCH domain-containing protein	NA	NA	uncharacterized protein LOC110622397 isoform X1
jg22300.t1	Cell division cycle protein 27 homolog	Anaphase-promoting | Tetratricopeptide | TPR	Cell division cycle protein 27 homolog B	cell division cycle protein 27 homolog B isoform X1
jg38851.t1	receptor-like protein kinase	Malectin-like | Protein	Receptor-like protein kinase FERONIA	receptor-like protein kinase FERONIA
jg12429.t1	SWI SNF-related matrix-associated actin-dependent regulator of chromatin subfamily A member 3-like	Helicase | HIRAN | SNF2 | Zinc	DNA repair protein RAD5B	DNA repair protein RAD5B
jg39626.t1	Structural maintenance of chromosomes protein	RecF/RecN/SMC	Structural maintenance of chromosomes protein 5	structural maintenance of chromosomes protein 5 isoform X1
jg14277.t1	Coiled-coil region of Oberon	Coiled-coil | PHD	Protein OBERON 4	protein OBERON 4-like
jg17025.t1	ABSCISIC ACID-INSENSITIVE 5-like protein	bZIP	ABSCISIC ACID-INSENSITIVE 5-like protein 7	NA
jg7097.t1	Thioredoxin	Thioredoxin	Thioredoxin H7	hypothetical protein DKX38_013414
jg44349.t1	Plant protein of unknown function (DUF936)	Plant	NA	LOW QUALITY PROTEIN: uncharacterized protein LOC8260433
jg1233.t1	DNA-directed RNA polymerase	RNA	DNA-directed RNA polymerase III subunit 2	DNA-directed RNA polymerase III subunit 2
jg33597.t1	transcription factor	NA	Transcription factor PRE6	transcription factor PRE5
jg38401.t1	Belongs to the chaperonin (HSP60) family	TCP-1/cpn60	Chaperonin CPN60-2, mitochondrial	chaperonin CPN60-2, mitochondrial
jg6276.t1	Transcription elongation factor	TFIIS | Transcription | Transcription	Transcription elongation factor TFIIS	transcription elongation factor TFIIS
jg37713.t1	Transcriptional Coactivator p15 (PC4)	DEK | Transcriptional	RNA polymerase II transcriptional coactivator KELP	RNA polymerase II transcriptional coactivator KELP
jg40720.t1	Belongs to the cystatin family. Phytocystatin subfamily	Aspartic	Cysteine proteinase inhibitor 5	Cysteine proteinase inhibitor 5
jg49038.t1	Mitochondrial import inner membrane translocase subunit	Tim44-like	Mitochondrial import inner membrane translocase subunit TIM44-2	mitochondrial import inner membrane translocase subunit TIM44-2-like isoform X1
jg42274.t1	Universal stress protein family	NA	NA	uncharacterized protein LOC110823113
jg46866.t1	Serine threonine-protein kinase	Protein	Probable serine/threonine-protein kinase At1g09600	probable serine/threonine-protein kinase At1g09600
jg47663.t1	NA	Domain	NA	uncharacterized protein LOC110650343
jg26325.t1	receptor-like serine threonine-protein kinase	Protein	Probable receptor-like serine/threonine-protein kinase At5g57670	probable receptor-like serine/threonine-protein kinase At5g57670
jg8562.t1	NA	NA	NA	uncharacterized protein LOC105630688
jg42186.t1	F-box kelch-repeat protein	F-box	F-box/kelch-repeat protein At3g23880	F-box/kelch-repeat protein At3g23880 isoform X1
jg18902.t1	strictosidine	Strictosidine	Protein STRICTOSIDINE SYNTHASE-LIKE 10	protein STRICTOSIDINE SYNTHASE-LIKE 10-like
jg11410.t1	Inositol-tetrakisphosphate 1-kinase	Inositol	Inositol 1,3,4-trisphosphate 5/6-kinase 4	inositol 1,3,4-trisphosphate 5/6-kinase 4
jg44921.t1	PHR1-LIKE 1-like	MYB-CC | Myb-like	Protein PHR1-LIKE 1	protein PHR1-LIKE 1 isoform X1
jg25462.t1	isoform X1	Bacterial	NA	uncharacterized protein LOC110648854
jg10876.t1	Encoded by	CAF1	Probable CCR4-associated factor 1 homolog 9	probable CCR4-associated factor 1 homolog 11
jg9850.t1	Iron-Sulfur binding protein C terminal	Iron-Sulfur	NA	hypothetical protein DKX38_015910
jg30357.t1	Myosin heavy chain kinase	WD	Protein JINGUBANG	protein JINGUBANG-like isoform X2
jg44246.t1	NA	NA	NA	uncharacterized protein LOC112326972 isoform X4
jg1767.t1	Belongs to the major facilitator superfamily. Sugar transporter (TC 2.A.1.1) family	Sugar	Monosaccharide-sensing protein 2	monosaccharide-sensing protein 2
jg2106.t1	Choline monooxygenase	Rieske | Ring	Choline monooxygenase, chloroplastic	hypothetical protein D5086_0000210040
jg16855.t1	Ankyrin repeat domain-containing protein	Ankyrin | STI1	Ankyrin repeat domain-containing protein 2B	ankyrin repeat domain-containing protein 2A isoform X2
jg32329.t1	tetratricopeptide repeat protein	Tetratricopeptide	TPR repeat-containing protein C19B12.01	tetratricopeptide repeat protein 27 homolog isoform X1
jg42965.t1	nuclear-transcribed mRNA catabolic process, 3'-5' exonucleolytic nonsense-mediated decay	NA	DExH-box ATP-dependent RNA helicase DExH11	PREDICTED: DExH-box ATP-dependent RNA helicase DExH11
jg42184.t1	protein tag	Ribosomal | Ubiquitin	Ubiquitin-60S ribosomal protein L40	ubiquitin-60S ribosomal protein L40-like
jg26327.t1	cla,cla1,def,dxps2,dxs	1-deoxy-D-xylulose-5-phosphate	Probable 1-deoxy-D-xylulose-5-phosphate synthase 2, chloroplastic	probable 1-deoxy-D-xylulose-5-phosphate synthase 2, chloroplastic
jg7666.t1	cationic amino acid transporter	C-terminus	Cationic amino acid transporter 1	cationic amino acid transporter 1
jg29742.t1	RNA polymerase II transcription regulator recruiting activity	Myb-like	Transcription factor MYB17	transcription factor MYB41
jg5474.t1	Fasciclin-like arabinogalactan protein	Fasciclin	Fasciclin-like arabinogalactan protein 2	LOW QUALITY PROTEIN: fasciclin-like arabinogalactan protein 2
jg7583.t1	maintenance of mitotic sister chromatid cohesion	Cohesin	Sister chromatid cohesion protein SCC4	sister chromatid cohesion protein SCC4 isoform X1
jg769.t1	Rab3 GTPase-activating protein catalytic	NA	NA	NA
jg888.t1	Dynein light chain type 1	Dynein	Dynein light chain, cytoplasmic	dynein light chain, cytoplasmic
jg43932.t1	Non-specific serine threonine protein kinase	NAF | Protein	CBL-interacting serine/threonine-protein kinase 3	CBL-interacting serine/threonine-protein kinase 3 isoform X4
jg1195.t1	Plant pleckstrin homology-like region	Auxin | Plant	VAN3-binding protein	VAN3-binding protein-like
jg25943.t1	Anaphase-promoting complex subunit	Anaphase-promoting | Tetratricopeptide	Anaphase-promoting complex subunit 6	anaphase-promoting complex subunit 6
jg25054.t1	Histone-lysine n-methyltransferase	Rubisco | SET	Actin-histidine N-methyltransferase	histone-lysine N-methyltransferase setd3
jg26122.t1	Glycosyltransferase family 17	Glycosyltransferase	Beta-1,4-mannosyl-glycoprotein 4-beta-N-acetylglucosaminyltransferase	uncharacterized protein LOC8283455 isoform X1
jg1365.t1	Belongs to the glycosyltransferase 1 family. Bacterial plant glycogen synthase subfamily	Glycosyl | Starch	Granule-bound starch synthase 2, chloroplastic/amyloplastic	granule-bound starch synthase 2, chloroplastic/amyloplastic
jg45953.t1	LRR receptor-like serine threonine-protein kinase	Leucine | Malectin | Protein	Probable LRR receptor-like serine/threonine-protein kinase At1g53440	probable LRR receptor-like serine/threonine-protein kinase At1g53430
jg12684.t1	C2 domain	C2 | Synaptotagmin-like	Synaptotagmin-4	synaptotagmin-5
jg11989.t1	Bifunctional fucokinase fucose	GHMP | GHMP | L-fucokinase	Bifunctional fucokinase/fucose pyrophosphorylase	NA
jg47556.t1	Sugar phosphate phosphate translocator	Triose-phosphate	Probable sugar phosphate/phosphate translocator At3g11320	hypothetical protein Ahy_B10g102804 isoform B
jg3082.t2	Exocyst subunit exo70 family protein	Exo70	Exocyst complex component EXO70B1	exocyst complex component EXO70B1-like
jg6969.t1	pre-mRNA catabolic process	ZPR1	Zinc finger protein ZPR1	zinc finger protein ZPR1-like isoform X1
jg5476.t1	Serine threonine-protein phosphatase 7 long form homolog	Plant	Protein MAIN-LIKE 2	protein MAIN-LIKE 2-like isoform X1
jg24916.t1	Transcription initiation factor IIF subunit	TFIIF, | TFIIF,	Transcription initiation factor IIF subunit beta	general transcription factor IIF subunit 2
jg9536.t1	Decapping 5-like	FDF | Scd6-like	Decapping 5-like protein	protein decapping 5
jg12090.t1	Sulfate transporter	STAS | Sulfate	Sulfate transporter 4.1, chloroplastic	sulfate transporter 4.1, chloroplastic-like
jg26120.t1	NA	NA	NA	hypothetical protein COLO4_04829
jg35746.t1	SufE-like protein	BolA-like | Fe-S	SufE-like protein 1, chloroplastic/mitochondrial	hypothetical protein JCGZ_13177
jg14148.t1	reductase 1-like	NA	Cinnamoyl-CoA reductase 1	tetraketide alpha-pyrone reductase 1-like isoform X1
jg47554.t1	GDP-fucose protein O-fucosyltransferase	GDP-fucose	O-fucosyltransferase 19	uncharacterized protein At1g04910-like
jg13621.t2	CS domain	CS	Co-chaperone protein p23-2	co-chaperone protein p23-2
jg45315.t1	Weak chloroplast movement under blue light	Weak	NA	PREDICTED: eukaryotic translation initiation factor 3 subunit A-like
jg13621.t1	CS domain	CS	Co-chaperone protein p23-2	co-chaperone protein p23-2
jg34915.t1	Senescence regulator	Senescence	NA	hypothetical protein D5086_0000270530
jg20551.t1	Belongs to the nucleosome assembly protein (NAP) family	Nucleosome	Nucleosome assembly protein 1;3	hypothetical protein E1A91_D07G012700v1
jg31684.t1	Pentatricopeptide repeat-containing protein At4g36680	PPR	Pentatricopeptide repeat-containing protein At4g36680, mitochondrial	hypothetical protein ES332_D12G074100v1
jg34719.t1	ubiquitin-like protein transferase activity	Zinc	E3 ubiquitin-protein ligase RNF170	E3 ubiquitin-protein ligase RNF170
jg32348.t2	Pentatricopeptide repeat-containing protein	PPR | PPR	Putative pentatricopeptide repeat-containing protein At1g10330	PREDICTED: putative pentatricopeptide repeat-containing protein At1g10330
jg7369.t1	Heat shock protein	Histidine | Hsp90	Heat shock protein 90-5, chloroplastic	heat shock protein 90-5, chloroplastic
jg4763.t1	Heavy-metal-associated domain	Heavy-metal-associated	Protein SODIUM POTASSIUM ROOT DEFECTIVE 1	protein SODIUM POTASSIUM ROOT DEFECTIVE 2
jg37711.t1	f-box protein	SnoaL-like	F-box protein SKIP8	hypothetical protein CCACVL1_13424
jg37711.t2	f-box protein	SnoaL-like	F-box protein SKIP8	hypothetical protein CCACVL1_13424
jg42276.t1	Belongs to the protein kinase superfamily. Ser Thr protein kinase family	NA	LRR receptor-like serine/threonine-protein kinase FLS2	NA
jg9336.t1	Required for maturation of ribosomal RNAs and formation of the large ribosomal subunit	BOP1NT | WD	Ribosome biogenesis protein BOP1 homolog	Transducin/WD40 repeat-like superfamily protein
jg11311.t1	Auxin responsive protein	Auxin	Auxin-responsive protein SAUR61	putative SAUR-like auxin-responsive protein family
jg46327.t1	Luc7-like protein 3	LUC7	Luc7-like protein 3	luc7-like protein 3
jg18917.t1	anion transporter	FBD	NA	NA
jg5546.t1	Deoxycytidyl transferase involved in DNA repair. Transfers a dCMP residue from dCTP to the 3'-end of a DNA primer in a template-dependent reaction. May assist in the first step in the bypass of abasic lesions by the insertion of a nucleotide opposite the lesion. Required for normal induction of mutations by physical and chemical agents	DNA | impB/mucB/samB | impB/mucB/samB	DNA repair protein REV1	NA
jg24866.t1	GERMIN-LIKE protein	NA	NA	hypothetical protein D1007_59809
jg48157.t1	Phytochromobilin ferredoxin oxidoreductase	Ferredoxin-dependent	Phytochromobilin:ferredoxin oxidoreductase, chloroplastic	phytochromobilin:ferredoxin oxidoreductase, chloroplastic isoform X2
jg18614.t1	ADP-ribosylation factor GTPase-activating protein	Putative	Probable ADP-ribosylation factor GTPase-activating protein AGD8	probable ADP-ribosylation factor GTPase-activating protein AGD8
jg20553.t1	DUF4206	Putative | PX	NA	uncharacterized protein LOC105640366
jg47906.t1	glucose import	Sugar	Putative polyol transporter 1	putative polyol transporter 1
jg40399.t1	Lignin degradation and detoxification of lignin-derived products	Multicopper	Laccase-5	PREDICTED: laccase-12-like
jg5800.t1	NA	NA	NA	uncharacterized protein LOC108988328
jg7087.t1	Galactoside-binding lectin	Galactoside-binding | Galactosyltransferase	Hydroxyproline O-galactosyltransferase GALT6	NA
jg5212.t1	NA	NA	NA	hypothetical protein JCGZ_25098
jg448.t1	phosphatase 2c	Protein	Protein phosphatase 2C 29	protein phosphatase 2C 29
jg13221.t1	Soybean trypsin inhibitor (Kunitz) family of protease inhibitors	Trypsin	Miraculin	miraculin-like isoform X2
jg2209.t1	PHR1-LIKE 1-like	MYB-CC | Myb-like	Protein PHR1-LIKE 1	protein PHR1-LIKE 1
jg37024.t1	PIN domain	FHA | PIN	FHA domain-containing protein PS1	FHA domain-containing protein PS1
jg9334.t1	Belongs to the sterol desaturase family	Fatty	Very-long-chain aldehyde decarbonylase GL1-4	very-long-chain aldehyde decarbonylase CER1-like
jg10905.t1	Necessary for protein translocation in the endoplasmic reticulum	Sec61beta	Protein transport protein Sec61 subunit beta	protein transport protein Sec61 subunit beta
jg45229.t1	Protein phosphatase 2C 57-like	Protein	Protein phosphatase 2C 57	protein phosphatase 2C 57
jg17923.t1	ABC transporter I family member	ABC	ABC transporter I family member 20	ABC transporter I family member 20
jg22792.t1	21 kDa protein-like	Plant	21 kDa protein	21 kDa protein
jg23077.t1	Heavy-metal-associated domain	Heavy-metal-associated	Heavy metal-associated isoprenylated plant protein 7	hypothetical protein D8674_028164
jg13942.t1	Methyltransferase	Putative	Probable methyltransferase PMT27	probable methyltransferase PMT27 isoform X1
jg11950.t1	Thylakoid membrane phosphoprotein 14 kDa	CAAD	Protein CURVATURE THYLAKOID 1B, chloroplastic	protein CURVATURE THYLAKOID 1B, chloroplastic
jg11432.t1	Glycosyl hydrolase family 10 protein	NA	Endo-1,4-beta-xylanase 5-like	uncharacterized protein LOC110670695, partial
jg17457.t1	Splicing factor U2af small subunit	RNA | Zinc	Splicing factor U2af small subunit B	splicing factor U2af small subunit B
jg19178.t1	GDT1-like protein 1	Uncharacterized	Protein PAM71, chloroplastic	GDT1-like protein 1, chloroplastic
jg35978.t1	Serrate RNA effector	Arsenite-resistance | SERRATE/Ars2,	Serrate RNA effector molecule	serrate RNA effector molecule-like isoform X1
jg31745.t2	NA	NA	NA	uncharacterized protein LOC7480146
jg31745.t1	NA	NA	NA	uncharacterized protein LOC7480146
jg35978.t2	Serrate RNA effector	Arsenite-resistance | SERRATE/Ars2,	Serrate RNA effector molecule	serrate RNA effector molecule-like isoform X1
jg14236.t1	Alpha/beta hydrolase family	Alpha/beta	Pheophytinase, chloroplastic	pheophytinase, chloroplastic isoform X1
jg10907.t1	Transcriptional activator that specifically binds 5'- GATA-3' or 5'-GAT-3' motifs within gene promoters	GATA	GATA transcription factor 9	GATA transcription factor 9-like
jg26429.t1	Protein TRANSPORT INHIBITOR RESPONSE 1-like	F-box | Transport	Protein TRANSPORT INHIBITOR RESPONSE 1	protein TRANSPORT INHIBITOR RESPONSE 1-like
jg2280.t1	PPIases accelerate the folding of proteins. It catalyzes the cis-trans isomerization of proline imidic peptide bonds in oligopeptides	Cyclophilin	Peptidyl-prolyl cis-trans isomerase CYP19-3	peptidyl-prolyl cis-trans isomerase CYP19-3
jg15177.t1	Plant protein of unknown function (DUF863)	Plant	NA	uncharacterized protein LOC110599919 isoform X1
jg33124.t1	Belongs to the class-II pyridine nucleotide-disulfide oxidoreductase family	Pyridine	Thioredoxin reductase 2	thioredoxin reductase NTRB
jg2325.t1	N-alpha-acetyltransferase	Acetyltransferase	N-terminal acetyltransferase B complex catalytic subunit NAA20	N-terminal acetyltransferase B complex catalytic subunit NAA20
jg29107.t1	F-box Kelch-repeat protein	Kelch	F-box/kelch-repeat protein At1g16250	kelch-like protein 4
jg41034.t1	synthase	RNA	RNA pseudouridine synthase 5	RNA pseudouridine synthase 5
jg31885.t1	Domain associated at C-terminal with AAA	Arabidopsis | ATPase | Domain	Protein HYPER-SENSITIVITY-RELATED 4	NA
jg14438.t1	Small RNA degrading nuclease	Exonuclease	Small RNA degrading nuclease 1	small RNA degrading nuclease 3-like isoform X1
jg14438.t2	Small RNA degrading nuclease	Exonuclease	Small RNA degrading nuclease 1	small RNA degrading nuclease 3-like isoform X2
jg4657.t1	Light-mediated development protein	De-etiolated	Light-mediated development protein DET1	light-mediated development protein DET1 isoform X4
jg4090.t1	Nucleobase-ascorbate transporter	Permease	Nucleobase-ascorbate transporter 6	nucleobase-ascorbate transporter 6 isoform X1
jg12092.t2	Plant protein 1589 of unknown function (A_thal_3526)	Plant	NA	uncharacterized protein LOC114747013
jg43379.t1	Universal stress protein family	Universal	NA	uncharacterized protein LOC107606062
jg15290.t1	isoprenylcysteine alpha-carbonyl methylesterase	alpha/beta	Probable isoprenylcysteine alpha-carbonyl methylesterase ICMEL1	probable isoprenylcysteine alpha-carbonyl methylesterase ICMEL1 isoform X2
jg35744.t1	Desiccation-related protein PCC13-62-like	NA	Desiccation-related protein PCC13-62	NA
jg47017.t1	Monodehydroascorbate reductase	Pyridine	Monodehydroascorbate reductase, chloroplastic/mitochondrial	monodehydroascorbate reductase, chloroplastic/mitochondrial
jg33690.t1	F-box protein	NA	F-box protein CPR1	F-box/kelch-repeat protein At3g23880-like
jg4896.t1	NA	NA	NA	uncharacterized protein LOC111303335
jg22449.t1	G-type lectin S-receptor-like serine threonine-protein kinase	NA	G-type lectin S-receptor-like serine/threonine-protein kinase LECRK3	hypothetical protein Csa_018087
jg32351.t1	WRKY transcription factor	WRKY	WRKY transcription factor 6	probable WRKY transcription factor 31
jg32305.t1	Armadillo/beta-catenin-like repeat	NA	NA	importin subunit alpha-3
jg22013.t1	disulfide-isomerase	Endoplasmic | Endoplasmic | Thioredoxin	Protein disulfide-isomerase 5-4	protein disulfide-isomerase 5-3
jg11352.t1	NA	NA	NA	uncharacterized protein LOC110640973
jg24511.t1	RNA polymerase II transcription regulator recruiting activity	Myb-like	Transcription factor MYB3R-1	transcription factor MYB3R-1-like
jg25460.t1	Peptidase family M48	Peptidase	Protease HtpX homolog 2	uncharacterized protein LOC110649906
jg11362.t2	GDSL/SGNH-like Acyl-Esterase family found in Pmr5 and Cas1p	GDSL/SGNH-like | PMR5	Protein trichome birefringence-like 12	protein trichome birefringence-like 12 isoform X1
jg31190.t1	RING-type zinc-finger	RING-type	NA	uncharacterized protein LOC110600263
jg37615.t2	Belongs to the class-I aminoacyl-tRNA synthetase family	Anticodon-binding | tRNA	Leucine--tRNA ligase, cytoplasmic	leucine--tRNA ligase, cytoplasmic
jg37615.t1	Belongs to the class-I aminoacyl-tRNA synthetase family	Anticodon-binding | tRNA	Leucine--tRNA ligase, cytoplasmic	leucine--tRNA ligase, cytoplasmic-like
jg42753.t1	Cell number regulator	PLAC8	Cell number regulator 8	cell number regulator 8
jg43242.t1	Belongs to the small heat shock protein (HSP20) family	Hsp20/alpha	NA	RNA-binding protein 25
jg27508.t1	Zinc finger CCHC domain-containing protein	Zinc	Zinc finger CCHC domain-containing protein 10	zinc finger CCHC domain-containing protein 10
jg138.t1	serine threonine protein kinase	Periplasmic | Protein	Probable serine/threonine-protein kinase PkwA	ABC transporter substrate-binding protein
jg5802.t1	response to cold	Senescence-associated	Protein EARLY-RESPONSIVE TO DEHYDRATION 7, chloroplastic	protein EARLY-RESPONSIVE TO DEHYDRATION 7, chloroplastic-like
jg41305.t1	poly(U)-specific endoribonuclease-B-like	Endoribonuclease	Poly(U)-specific endoribonuclease-A	poly(U)-specific endoribonuclease-B
jg7424.t1	ATP-dependent DNA helicase	DEAD/DEAH | Helicase	ATP-dependent DNA helicase Q-like 5	ATP-dependent DNA helicase Q-like 5 isoform X1
jg35435.t1	Replication factor-A C terminal domain	NA	NA	NA
jg42751.t1	atsyp71,syp71	SNARE	Syntaxin-71	NA
jg1732.t1	Plant self-incompatibility protein S1	Plant	NA	S-protein homolog 74
jg40501.t1	NA	NA	NA	uncharacterized protein LOC105645948
jg45184.t1	NA	NA	NA	uncharacterized protein LOC110638045
jg28368.t1	Mitochondrial import inner membrane translocase subunit	Tim17/Tim22/Tim23/Pmp24	Mitochondrial import inner membrane translocase subunit TIM17-2	NA
jg9391.t1	Belongs to the class I-like SAM-binding methyltransferase superfamily. RsmB NOP family	16S | N-terminal	26S rRNA (cytosine-C(5))-methyltransferase NOP2B	probable 28S rRNA (cytosine(4447)-C(5))-methyltransferase
jg33364.t1	Phd finger protein	Alfin | PHD-finger	PHD finger protein Alfin1	ATP synthase alpha subunit mitochondrial, putative
jg41795.t1	PITH domain	PITH	PITH domain-containing protein 1	PITH domain-containing protein 1
jg29090.t1	Pentatricopeptide repeat-containing protein At2g20710, mitochondrial-like	NA	NA	pentatricopeptide repeat-containing protein At2g20710, mitochondrial-like
jg21813.t1	The glycine cleavage system catalyzes the degradation of glycine	Glycine	Glycine dehydrogenase (decarboxylating), mitochondrial	glycine dehydrogenase (decarboxylating), mitochondrial
jg41307.t1	ATP-dependent serine protease that mediates the selective degradation of misfolded and unassembled polypeptides in the peroxisomal matrix. Necessary for type 2 peroxisome targeting signal (PTS2)-containing protein processing and facilitates peroxisome matrix protein import	ATPase | ATP-dependent | Lon	Lon protease homolog 2, peroxisomal	lon protease homolog 2, peroxisomal
jg28718.t1	thiosulfate transmembrane transporter activity	NA	Mitochondrial uncoupling protein 5	mitochondrial uncoupling protein 5-like
jg39306.t1	f-box protein	Protein	Putative F-box protein At1g65770	putative F-box protein At1g65770
jg40875.t1	NA	NA	NA	Uncharacterized protein TCM_024712
jg7426.t1	serine-type peptidase activity	Neprosin | Neprosin | Signal	NA	Uncharacterized protein TCM_028964
jg27138.t1	NA	NA	NA	uncharacterized protein LOC8281408
jg37729.t1	Belongs to the TRAFAC class TrmE-Era-EngA-EngB-Septin- like GTPase superfamily. Era GTPase family	50S | KH	GTP-binding protein ERG	GTP-binding protein ERG
jg16262.t1	Carboxy-terminal domain RNA polymerase II polypeptide A small phosphatase 1-like	NLI	Carboxy-terminal domain RNA polymerase II polypeptide A small phosphatase 1	hypothetical protein F0562_026266
jg9181.t1	Provides the precursors necessary for DNA synthesis. Catalyzes the biosynthesis of deoxyribonucleotides from the corresponding ribonucleotides	ATP | Ribonucleotide | Ribonucleotide	Ribonucleoside-diphosphate reductase large subunit	NA
jg30155.t1	stigma-specific Stig1 family protein	Stigma-specific	Stigma-specific STIG1-like protein 4	hypothetical protein DKX38_017404
jg43858.t1	Protein of unknown function (DUF1635)	Protein	NA	NA
jg21000.t1	Cytochrome p450	Cytochrome	Xanthotoxin 5-hydroxylase CYP82C2	cytochrome P450 CYP82D47-like
jg34953.t1	Saposin (B) Domains	Saposin-like | Saposin-like	Proactivator polypeptide-like 1	proactivator polypeptide-like 1 isoform X3
jg24217.t1	Adiponectin receptor protein	Haemolysin-III	Heptahelical transmembrane protein ADIPOR1	hypothetical protein D5086_0000204230
jg2475.t1	DNA-dependent RNA polymerase catalyzes the transcription of DNA into RNA using the four ribonucleoside triphosphates as substrates	RNA	DNA-directed RNA polymerase II subunit RPB2	LOW QUALITY PROTEIN: DNA-directed RNA polymerase II subunit RPB2
jg24996.t1	At1g76070-like	NA	Uncharacterized protein At1g76070	uncharacterized protein At1g76070
jg15149.t1	isoform X1	NA	NA	uncharacterized protein LOC18105727 isoform X1
jg4505.t1	Cation H( ) antiporter	Sodium/hydrogen	Cation/H(+) antiporter 15	cation/H(+) antiporter 4-like
jg10426.t2	NA	NA	NA	uncharacterized protein LOC8287019 isoform X1
jg43558.t1	Belongs to the flavoprotein pyridine nucleotide cytochrome reductase family	Oxidoreductase | Oxidoreductase	NADH--cytochrome b5 reductase 1	NADH--cytochrome b5 reductase 1
jg16260.t1	Belongs to the PdxS SNZ family	SOR/SNZ	Probable pyridoxal 5'-phosphate synthase subunit PDX1	probable pyridoxal 5'-phosphate synthase subunit PDX1
jg26767.t1	UDP-glucuronate 4-epimerase	GDP-mannose	UDP-glucuronate 4-epimerase 1	Nucleotide sugar epimerase
jg15546.t1	NA	NA	NA	uncharacterized protein LOC110601679 isoform X1
jg14586.t1	Auxin responsive protein	Auxin	Auxin-responsive protein SAUR32	auxin-induced protein 6B
jg32764.t1	Belongs to the TRAFAC class myosin-kinesin ATPase superfamily. Kinesin family	Kinesin	Kinesin-like protein KIN-5D	kinesin-like protein KIN-5D
jg12023.t1	auxin-induced protein	Auxin	Auxin-responsive protein SAUR32	auxin-induced protein 15A
jg40328.t1	RNA splicing	NA	NA	uncharacterized protein Pyn_22432
jg36516.t1	UPF0690 protein C1orf52 homolog	NA	NA	uncharacterized protein LOC107261697
jg24215.t1	Clathrin assembly protein	ANTH	Putative clathrin assembly protein At5g35200	putative clathrin assembly protein At5g35200
jg21002.t1	Zinc finger, C3HC4 type (RING finger)	Zinc	NA	hypothetical protein CISIN_1g017330mg
jg29678.t1	Plant protein 1589 of unknown function (A_thal_3526)	Plant	NA	uncharacterized protein LOC110663889 isoform X1
jg26782.t1	Uncharacterised protein family UPF0066	tRNA-methyltransferase	tRNA (adenine(37)-N6)-methyltransferase	uncharacterized protein LOC110646513 isoform X1
jg7543.t1	Thioredoxin-like 1-2, chloroplastic	Thioredoxin	Thioredoxin-like 1-2, chloroplastic	PREDICTED: thioredoxin-like 1-2, chloroplastic
jg31171.t1	exocyst complex component	Exo70	Exocyst complex component EXO70B1	exocyst complex component EXO70B1
jg31353.t1	sodium-coupled neutral amino acid transporter	Transmembrane	Amino acid transporter AVT6A	amino acid transporter AVT6A-like
jg7664.t1	Autophagy-related protein	NA	Autophagy-related protein 18d	autophagy-related protein 18c
jg30312.t1	PB1 domain	PB1	Protein PHOX1	protein PHOX1-like
jg22011.t1	AP-5 complex subunit	AP-5	AP-5 complex subunit zeta-1	NA
jg25248.t1	Kelch motif	Galactose | Kelch	RING finger protein B	uncharacterized protein LOC110653912 isoform X1
jg34793.t1	Belongs to the protein kinase superfamily. Tyr protein kinase family	Protein	Probable protein kinase At2g41970	PREDICTED: probable protein kinase At2g41970
jg36514.t1	phosphatidylinositol dephosphorylation	Endonuclease/Exonuclease/phosphatase	Type I inositol polyphosphate 5-phosphatase 4	PREDICTED: type IV inositol polyphosphate 5-phosphatase 7 isoform X2
jg32766.t1	PAS fold	PAS | Protein	Phototropin-1	putative LOV domain-containing protein
jg45135.t1	Stomatin-like protein	C-terminal | SPFH	Uncharacterized protein C16G5.07c	stomatin-like protein 2, mitochondrial
jg42807.t1	helicase MAGATAMA	AAA	Probable helicase MAGATAMA 3	NA
jg26780.t1	BNR repeat-like domain	BNR	NA	PREDICTED: uncharacterized protein LOC18589120
jg26780.t2	BNR repeat-like domain	BNR	NA	PREDICTED: uncharacterized protein LOC18589120
jg9005.t1	Belongs to the class I-like SAM-binding methyltransferase superfamily. rRNA adenine N(6)-methyltransferase family	NA	NA	NA
jg12982.t1	NUP50 (Nucleoporin 50 kDa)	NUP50 | RanBP1	Nuclear pore complex protein NUP50B	nuclear pore complex protein NUP50A-like
jg16333.t2	Transport and Golgi organization 2 homolog	Transport	Transport and Golgi organization 2 homolog	transport and Golgi organization 2 homolog isoform X1
jg16333.t1	Transport and Golgi organization 2 homolog	Transport	Transport and Golgi organization 2 homolog	transport and Golgi organization 2 homolog isoform X1
jg39127.t1	RING FYVE PHD zinc finger superfamily protein	Protein | RING-variant	E3 ubiquitin-protein ligase MARCHF2	uncharacterized protein LOC110658994
jg30310.t2	NA	Domain	NA	NA
jg34582.t1	UPF0503 protein At3g09070	Protein	Protein OCTOPUS	protein OCTOPUS
jg49462.t1	40S ribosomal protein	Ribosomal	40S ribosomal protein S5-1	Ribosomal protein S5/S7
jg34582.t2	UPF0503 protein At3g09070	Protein	Protein OCTOPUS-like	UPF0503 protein At3g09070, chloroplastic-like
jg32474.t1	Wound-induced protein	Wound-induced	NA	uncharacterized protein LOC110416191
jg41893.t1	HhH-GPD superfamily base excision DNA repair protein	NA	Methyl-CpG-binding domain protein 4-like protein	methyl-CpG-binding domain protein 4-like protein isoform X1
jg37309.t1	ABC transporter G family member	ABC-2 | ABC	ABC transporter G family member 23	PREDICTED: ABC transporter G family member 23-like
jg12261.t1	High mobility group B protein	HMG	High mobility group B protein 7	PREDICTED: high mobility group B protein 7-like
jg11401.t1	Amino acid permease	Transmembrane	Amino acid permease 8	amino acid permease 6
jg1730.t1	Plant self-incompatibility protein S1	Plant	NA	S-protein homolog 74
jg1931.t1	Tim17/Tim22/Tim23/Pmp24 family	NA	NA	uncharacterized protein LOC115757567 isoform X1
jg9393.t1	TMV resistance protein N-like	NA	Disease resistance protein L6	rust resistance protein M
jg21811.t1	Histone deacetylase	Histone	Histone deacetylase 2	histone deacetylase 2 isoform X4
jg34580.t1	NA	NA	NA	uncharacterized protein LOC8263545
jg32476.t1	Wound-induced protein	Wound-induced	NA	PREDICTED: uncharacterized protein LOC104815653
jg29197.t1	Syntaxin	SNARE | Syntaxin	Syntaxin-132	syntaxin-132-like isoform X1
jg29197.t2	Syntaxin	SNARE | Syntaxin	Syntaxin-132	syntaxin-132-like isoform X2
jg2471.t2	Filament-like plant protein	Filament-like	Filament-like plant protein 3	filament-like plant protein isoform X2
jg47015.t1	Belongs to the glycosyl hydrolase 28 family	Glycosyl | Pectate	Probable polygalacturonase	probable polygalacturonase
jg47015.t2	Belongs to the glycosyl hydrolase 28 family	Glycosyl | Pectate	Probable polygalacturonase	probable polygalacturonase
jg2471.t1	Filament-like plant protein	Filament-like	Filament-like plant protein 3	hypothetical protein DKX38_002389
jg6584.t1	Belongs to the UDP-glycosyltransferase family	NA	NA	UDPGT domain-containing protein, partial
jg1933.t1	F-box protein SKIP16-like	ApaG | UvrB/uvrC	Protein ApaG	uncharacterized protein LOC110700380
jg38433.t1	FAD-dependent monooxygenase required for the C5-ring hydroxylation during ubiquinone biosynthesis. Catalyzes the hydroxylation of 3-polyprenyl-4-hydroxybenzoic acid to 3- polyprenyl-4,5-dihydroxybenzoic acid. The electrons required for the hydroxylation reaction may be funneled indirectly from NADPH via a ferredoxin ferredoxin reductase system to COQ6	FAD	Ubiquinone biosynthesis monooxygenase COQ6, mitochondrial	ubiquinone biosynthesis monooxygenase COQ6, mitochondrial
jg23231.t1	Callose synthase	1,3-beta-glucan	Callose synthase 5	callose synthase 5
jg43333.t1	Vacuolar iron transporter homolog	VIT	Vacuolar iron transporter homolog 4	vacuolar iron transporter homolog 4-like
jg48058.t1	Oleosin 1-like	Oleosin	Oleosin Bn-V (Fragment)	oleosin 1-like
jg22315.t1	galactose	Domain | Glyoxal	Aldehyde oxidase GLOX1	glyoxal oxidase 5
jg45142.t1	Protein of unknown function, DUF599	Protein	NA	uncharacterized protein LOC110670751
jg25873.t1	NA	DSS1/SEM1	Protein DSS1 HOMOLOG ON CHROMOSOME V	PREDICTED: protein DSS1 HOMOLOG ON CHROMOSOME V-like
jg13223.t1	Belongs to the glycosyl hydrolase 5 (cellulase A) family	Cellulase	Mannan endo-1,4-beta-mannosidase 2	Mannan endo-1,4-beta-mannosidase 5
jg23935.t1	NAC domain-containing protein	No	NAC domain-containing protein 87	NAC domain-containing protein 100-like
jg46362.t1	aminotransferase ACS12	Aminotransferase	Probable aminotransferase ACS12	probable aminotransferase ACS12
jg591.t1	NA	NA	NA	uncharacterized protein LOC110604141
jg12802.t1	serine protease inhibitor, Kazal-type family protein	NA	NA	hypothetical protein POPTR_014G109000
jg23872.t1	mitogen-activated protein kinase	Protein	Mitogen-activated protein kinase 7	mitogen-activated protein kinase 18
jg10424.t1	G-type lectin S-receptor-like serine threonine-protein kinase	D-mannose | PAN-like | Protein | S-locus	G-type lectin S-receptor-like serine/threonine-protein kinase At1g11410	LOW QUALITY PROTEIN: uncharacterized protein LOC110617324
jg33436.t1	Belongs to the TRAFAC class myosin-kinesin ATPase superfamily. Kinesin family	Kinesin	Kinesin-like protein KIN-14S	PREDICTED: kinesin-4-like
jg10355.t1	BEST Arabidopsis thaliana protein match is	NA	Uncharacterized protein At5g41620	PREDICTED: uncharacterized protein LOC105142179
jg42494.t1	beta-galactosidase	NA	NA	NA
jg21720.t1	atprd3,prd3	NA	Putative recombination initiation defects 3	protein PAIR1
jg24398.t1	OTU domain-containing protein	OTU-like	OVARIAN TUMOR DOMAIN-containing deubiquitinating enzyme 9	NA
jg8983.t1	Belongs to the peroxidase family. Classical plant (class III) peroxidase subfamily	Peroxidase	Cationic peroxidase 2	hypothetical protein F0562_020379
jg7161.t1	Belongs to the protein kinase superfamily	Protein	Probable serine/threonine-protein kinase PBL8	probable serine/threonine-protein kinase PBL8
jg45488.t1	Embryogenesis-associated protein	alpha/beta	Embryogenesis-associated protein EMB8	embryogenesis-associated protein EMB8
jg6586.t1	RNA polymerase-associated protein	Leo1-like	Protein LEO1 homolog	protein LEO1 homolog isoform X2
jg7161.t2	Belongs to the protein kinase superfamily	Protein	Probable serine/threonine-protein kinase PBL8	probable serine/threonine-protein kinase PBL8
jg24425.t1	NA	Domain	NA	Uncharacterized protein At4g02000 family
jg11952.t1	Pentatricopeptide repeat-containing protein At4g01400, mitochondrial-like	NA	NA	NA
jg48405.t1	Protein prenyltransferase alpha subunit repeat-containing protein	Protein	Protein prenyltransferase alpha subunit repeat-containing protein 1-B (Fragment)	protein prenyltransferase alpha subunit repeat-containing protein 1 isoform X1
jg11670.t1	Golgi membrane protein involved in vesicular trafficking	Eukaryotic	Golgi apparatus membrane protein-like protein ECHIDNA	Golgi apparatus membrane protein-like protein ECHIDNA
jg27249.t1	anion transporter 4	Major	Probable anion transporter 4, chloroplastic	NA
jg46360.t1	zinc ion binding	AN1-like	Zinc finger A20 and AN1 domain-containing stress-associated protein 1	zinc finger A20 and AN1 domain-containing stress-associated protein 1
jg10822.t1	NA	NA	NA	uncharacterized protein LOC110647511 isoform X1
jg22317.t1	transcription, DNA-templated	NA	Protein SPEAR3	hypothetical protein POPTR_018G084100
jg27626.t1	Protein ALWAYS EARLY	DIRP | Myb-like	Protein ALWAYS EARLY 3	protein ALWAYS EARLY 3 isoform X1
jg45950.t1	APO RNA-binding	APO	APO protein 3, mitochondrial	APO protein 3, mitochondrial
jg32540.t1	Belongs to the major facilitator superfamily. Sugar transporter (TC 2.A.1.1) family	Sugar	Probable polyol transporter 4	probable polyol transporter 4
jg22248.t1	zinc finger CCCH domain-containing protein	Zinc	Zinc finger CCCH domain-containing protein 20	zinc finger CCCH domain-containing protein 20
jg42496.t1	Belongs to the syntaxin family	SNARE | Syntaxin	Syntaxin-124	putative dead box ATP-dependent RNA helicase
jg12800.t1	inactive purple acid phosphatase	Calcineurin-like	Probable inactive purple acid phosphatase 29	NA
jg10357.t1	Belongs to the multi antimicrobial extrusion (MATE) (TC 2.A.66.1) family	MatE	Protein DETOXIFICATION 40	protein DETOXIFICATION 40-like
jg4587.t1	NA	NA	NA	uncharacterized protein LOC111906558
jg23769.t1	Telomerase reverse	NA	Telomerase reverse transcriptase	telomerase reverse transcriptase
jg23724.t1	khg kdpg	KDPG	KHG/KDPG aldolase	PREDICTED: uncharacterized protein LOC105132720
jg46091.t1	Belongs to the protein kinase superfamily. Ser Thr protein kinase family	Leucine | Leucine | Leucine | Protein	Serine/threonine-protein kinase BRI1-like 2	serine/threonine-protein kinase BRI1-like 2
jg36160.t1	NA	NA	NA	uncharacterized protein LOC110411798
jg46091.t2	Belongs to the protein kinase superfamily. Ser Thr protein kinase family	NA	Serine/threonine-protein kinase BRI1-like 2	serine/threonine-protein kinase BRI1-like 2
jg9007.t1	NA	NA	NA	uncharacterized protein LOC110651729
jg5879.t1	beta-galactosidase	Beta-sandwich | Glycosyl	Beta-galactosidase 10	beta-galactosidase 10
jg12980.t1	RNA-binding protein	KH	Protein BTR1	protein BTR1-like
jg31173.t1	serine-type peptidase activity	NA	Mitochondrial inner membrane protease subunit 1	mitochondrial inner membrane protease subunit 1
jg18560.t1	Histone-lysine n-methyltransferase	Rubisco	Actin-histidine N-methyltransferase	histone-lysine N-methyltransferase setd3
jg29542.t1	Conserved oligomeric Golgi complex subunit	COG4	Conserved oligomeric Golgi complex subunit 4	conserved oligomeric Golgi complex subunit 4-like
jg10820.t1	Iron-sulfur cluster co-chaperone protein HscB	HSCB	Iron-sulfur cluster co-chaperone protein HscB homolog	iron-sulfur cluster co-chaperone protein HscB homolog
jg32542.t1	Bifunctional epoxide hydrolase 2-like	alpha/beta	Bifunctional epoxide hydrolase 2	bifunctional epoxide hydrolase 2
jg27656.t1	Argininosuccinate synthase	Arginosuccinate	Argininosuccinate synthase, chloroplastic	PREDICTED: argininosuccinate synthase, chloroplastic isoform X1
jg24465.t2	cyclin-dependent protein kinase inhibitor	NA	NA	hypothetical protein POPTR_008G029600
jg24465.t1	cyclin-dependent protein kinase inhibitor	NA	NA	hypothetical protein POPTR_008G029600
jg2247.t1	nucleoside-diphosphatase activity	GDA1/CD39	Probable apyrase 1	apyrase 2-like
jg46093.t1	Nuclear pore complex protein NUP160	Family | Nucleoporin	Nuclear pore complex protein NUP160	nuclear pore complex protein NUP160 isoform X1
jg34119.t1	protein kinase activity	NA	NA	uncharacterized protein LOC110630784
jg5836.t1	phosphatase 2c	Protein	Probable protein phosphatase 2C 64	probable protein phosphatase 2C 60
jg44770.t1	esterase	Alpha/beta	Polyneuridine-aldehyde esterase	PREDICTED: salicylic acid-binding protein 2-like
jg13948.t1	Pentatricopeptide repeat-containing protein	DYW	Putative pentatricopeptide repeat-containing protein At3g23330	pentatricopeptide repeat-containing protein At5g44230
jg42793.t1	Belongs to the protein kinase superfamily	Protein	Receptor-like cytoplasmic kinase 176	probable serine/threonine-protein kinase PBL11
jg16672.t1	ubiquitin-protein transferase activity	Ring	RING-H2 finger protein ATL74	hypothetical protein
jg39496.t1	65-kDa microtubule-associated protein	NA	NA	microtubule-associated protein 65-5
jg43629.t1	Transcription factor	bHLH-MYC	Transcription factor LHW	transcription factor LHW isoform X2
jg29195.t1	Late embryogenesis abundant protein	NA	NA	late embryogenesis abundant protein At1g64065
jg5971.t1	DEAD-box ATP-dependent RNA helicase	DEAD/DEAH | Helicase	DEAD-box ATP-dependent RNA helicase 38	NA
jg2473.t1	disulfide-isomerase-like	Thioredoxin | Thioredoxin-like	Protein disulfide-isomerase	protein disulfide-isomerase-like
jg24981.t1	Belongs to the TRAFAC class myosin-kinesin ATPase superfamily. Kinesin family	Kinesin	Kinesin-like protein KIN-6	kinesin-like protein KIN-6 isoform X2
jg46201.t1	Choline-phosphate cytidylyltransferase	Cytidylyltransferase-like	Choline-phosphate cytidylyltransferase 1	hypothetical protein
jg15345.t1	Thioesterase-like superfamily	Thioesterase	Acyl-acyl carrier protein thioesterase ATL3, chloroplastic	acyl-acyl carrier protein thioesterase ATL3, chloroplastic-like
jg17811.t1	Transcription initiation factor TFIID subunit	Transcription	Transcription initiation factor TFIID subunit 9	transcription initiation factor TFIID subunit 9
jg7275.t1	prohibitin homologues	SPFH	Erlin-2	erlin-2-B
jg35437.t1	pollen Ole e 1 allergen and extensin family protein	NA	NA	uncharacterized protein LOC8271945
jg42989.t1	phospholipase	DDHD	Phospholipase SGR2	NA
jg39494.t1	Agglutinin domain	Agglutinin	NA	amaranthin-like lectin
jg26282.t1	NifU-like protein 2	NifU-like	NifU-like protein 2, chloroplastic	nifU-like protein 2, chloroplastic isoform X1
jg40530.t1	MLP-like protein	Pathogenesis-related	MLP-like protein 328	MLP-like protein 328
jg49282.t1	peptide-methionine (R)-S-oxide reductase activity	SelR	Peptide methionine sulfoxide reductase B5	peptide methionine sulfoxide reductase B5
jg36499.t1	Belongs to the terpene synthase family	Terpene	Ent-sandaracopimara-8(14),15-diene synthase	PREDICTED: ent-kaur-16-ene synthase, chloroplastic isoform X2
jg17739.t1	RING-type E3 ubiquitin transferase	NA	U-box domain-containing protein 8	U-box domain-containing protein 8-like
jg36269.t1	G-type lectin S-receptor-like serine threonine-protein kinase	D-mannose | S-locus	G-type lectin S-receptor-like serine/threonine-protein kinase At5g35370	G-type lectin S-receptor-like serine/threonine-protein kinase At5g35370 isoform X1
jg19438.t1	PDDEXK-like family of unknown function	PDDEXK-like	NA	uncharacterized protein LOC110636157 isoform X2
jg19475.t1	Protein NRT1 PTR FAMILY	POT	Protein NRT1/ PTR FAMILY 5.9	hypothetical protein DKX38_005734
jg5901.t2	gene silencing by RNA	Arabidopsis	NA	uncharacterized protein LOC112171386
jg44596.t1	Galactose oxidase	Domain | Glyoxal	Aldehyde oxidase GLOX	Glyoxal oxidase-related protein
jg8797.t1	ankyrin repeat	Ankyrin	Phytochrome-interacting ankyrin-repeat protein 2	Transmembrane protein
jg11672.t1	UPF0481 protein At3g47200-like	Plant	UPF0481 protein At3g47200	PREDICTED: UPF0481 protein At3g47200-like
jg27939.t1	NA	NA	NA	uncharacterized protein LOC110611313
jg11810.t1	WRKY transcription factor	WRKY	WRKY transcription factor 22	NA
jg15068.t1	Pollen proteins Ole e I like	HAUS | Pollen	AUGMIN subunit 5	Pollen Ole e 1 allergen/extensin
jg24084.t1	ankyrin repeat-containing protein	Ankyrin	NA	serine/threonine-protein phosphatase 6 regulatory ankyrin repeat subunit B-like isoform X2
jg9034.t2	Myelodysplasia-myeloid leukemia factor 1-interacting protein	Myelodysplasia-myeloid	NA	hypothetical protein CFOL_v3_35588, partial
jg34563.t1	RNA polymerase II C-terminal domain phosphatase-like	Double-stranded | NLI	RNA polymerase II C-terminal domain phosphatase-like 2	NA
jg40532.t1	phosphatidylinositol dephosphorylation	Endonuclease/Exonuclease/phosphatase	Type I inositol polyphosphate 5-phosphatase 10	type I inositol polyphosphate 5-phosphatase 10
jg9034.t1	Myelodysplasia-myeloid leukemia factor 1-interacting protein	Myelodysplasia-myeloid	NA	hypothetical protein CFOL_v3_35588, partial
jg16573.t1	Sorting nexin	PX | Vps5	Sorting nexin 1	sorting nexin 3, putative
jg26504.t1	Sulfiredoxin, chloroplastic	ParB-like	Sulfiredoxin, chloroplastic/mitochondrial	sulfiredoxin, chloroplastic/mitochondrial
jg18579.t1	Belongs to the AB hydrolase superfamily. Lipase family	Partial | Serine	Triacylglycerol lipase 2	triacylglycerol lipase 2 precursor
jg11249.t1	Pentatricopeptide repeat-containing protein	PPR | PPR	Pentatricopeptide repeat-containing protein At2g45350, chloroplastic	pentatricopeptide repeat-containing protein At2g45350, chloroplastic
jg44594.t1	Cysteine synthase-like	Pyridoxal-phosphate	Cysteine synthase	cysteine synthase-like
jg38398.t1	MAP kinase kinase kinase activity	Protein	Mitogen-activated protein kinase kinase kinase 18	hypothetical protein FH972_007268
jg49622.t1	transcriptional regulator	Bacterial	NA	TetR/AcrR family transcriptional regulator
jg18092.t1	PHD - plant homeodomain finger protein	PHD	NA	hypothetical protein F3Y22_tig00111028pilonHSYRG00027
jg19944.t1	exonuclease	XPG | XPG	Exonuclease 1	hypothetical protein JCGZ_03614
jg29429.t1	calmodulin-binding heat-shock protein	Lipase	Sn1-specific diacylglycerol lipase beta	sn1-specific diacylglycerol lipase alpha isoform X1
jg32416.t1	Protein of unknown function (DUF1218)	Protein	NA	NA
jg20560.t1	dof zinc finger protein	Dof	Dof zinc finger protein DOF5.6	dof zinc finger protein DOF5.6
jg25632.t1	Xylosyltransferase	Core-2/I-Branching	Beta-glucuronosyltransferase GlcAT14A	beta-glucuronosyltransferase GlcAT14B-like
jg45140.t1	Thaumatin-like protein	Thaumatin	Pathogenesis-related thaumatin-like protein 3.5	thaumatin-like protein 1
jg8795.t1	Belongs to the protein kinase superfamily	Protein	Receptor-like cytosolic serine/threonine-protein kinase RBK2	Pkinase_Tyr domain-containing protein
jg45952.t1	bHLH-MYC and R2R3-MYB transcription factors N-terminal	bHLH-MYC	Protein RICE SALT SENSITIVE 3	bHLH-MYC_N domain-containing protein
jg10097.t2	ATP-dependent RNA helicase	DEAD_2	ATP-dependent DNA helicase chl1	ATP-dependent DNA helicase
jg47352.t1	VWA / Hh protein intein-like	RING-like | von | VWA	E3 ubiquitin-protein ligase WAV3	uncharacterized protein LOC110624727
jg8024.t1	Belongs to the ubiquitin-conjugating enzyme family	Ubiquitin-conjugating	Probable ubiquitin-conjugating enzyme E2 23	putative ubiquitin-conjugating enzyme E2 38
jg43592.t1	40S ribosomal protein	Ribosomal	40S ribosomal protein S5-1	PREDICTED: 40S ribosomal protein S5
jg24467.t1	SEC12-like protein	WD	SEC12-like protein 1	hypothetical protein DKX38_012187
jg48962.t1	NA	NA	NA	uncharacterized protein LOC110615166
jg39946.t1	Belongs to the DHHC palmitoyltransferase family	DHHC	Protein S-acyltransferase 10	PAT10
jg2245.t1	Belongs to the syntaxin family	SNARE | Syntaxin	Syntaxin-related protein KNOLLE	syntaxin-related protein KNOLLE
jg21695.t1	E3 ubiquitin-protein ligase	Ring	Brassinosteroid-responsive RING protein 1	E3 ubiquitin-protein ligase RHA1B
jg27155.t1	3-ketoacyl-CoA synthase	3-Oxoacyl-[acyl-carrier-protein | FAE1/Type	3-ketoacyl-CoA synthase 10	hypothetical protein ES319_A13G209500v1
jg30289.t1	domain-containing protein	NA	NA	hypothetical protein EZV62_022610
jg27155.t3	Protein ROOT PRIMORDIUM DEFECTIVE	FAE1/Type | Plant	3-ketoacyl-CoA synthase 10	putative very-long-chain 3-oxoacyl-CoA synthase
jg27155.t2	Protein ROOT PRIMORDIUM DEFECTIVE	Plant	Protein WHAT'S THIS FACTOR 1 homolog, chloroplastic	protein WHAT'S THIS FACTOR 1 homolog, chloroplastic
jg4537.t1	Interconversion of serine and glycine	Serine	Serine hydroxymethyltransferase 4	serine hydroxymethyltransferase 4-like
jg16550.t1	Catalytic subunit of the peripheral V1 complex of vacuolar ATPase (V-ATPase). V-ATPase is responsible for acidifying a variety of intracellular compartments in eukaryotic cells	Vacuolar	V-type proton ATPase subunit G 1	V-type proton ATPase subunit G 1
jg33819.t1	Protein of unknown function (DUF1685)	Protein	NA	uncharacterized protein LOC110625229
jg20562.t1	1-deoxy-D-xylulose 5-phosphate reductoisomerase	1-deoxy-D-xylulose | 1-deoxy-D-xylulose | DXP	1-deoxy-D-xylulose 5-phosphate reductoisomerase, chloroplastic	1-deoxy-D-xylulose 5-phosphate reductoisomerase
jg14480.t1	DnaJ domain	DnaJ	DnaJ homolog subfamily A member 3, mitochondrial	uncharacterized protein LOC105639813
jg14344.t1	Mitochondrial calcium uniporter	Mitochondrial	Calcium uniporter protein 2, mitochondrial	calcium uniporter protein 2, mitochondrial-like
jg7182.t1	TOM1-like protein	NA	NA	hypothetical protein COLO4_13160
jg7277.t1	Glucan endo-1,3-beta-glucosidase-like protein	X8	PLASMODESMATA CALLOSE-BINDING PROTEIN 3	PREDICTED: PLASMODESMATA CALLOSE-BINDING PROTEIN 3-like isoform X2
jg5358.t1	acyl-activating enzyme 1	AMP-binding | AMP-binding	Probable acyl-activating enzyme 1, peroxisomal	probable acyl-activating enzyme 1, peroxisomal
jg35534.t1	Ribosomal L32p protein family	Ribosomal	NA	uncharacterized protein LOC110673187 isoform X1
jg45240.t1	ABIL2-like	NA	Protein ABIL3	putative Protein ABIL2
jg35337.t1	Belongs to the ABC transporter superfamily. ABCG family. PDR (TC 3.A.1.205) subfamily	ABC-2	ABC transporter G family member 31	ABC transporter G family member 31
jg10641.t1	Lipase (class 3)	Lipase	Phospholipase A1-IIgamma	phospholipase A1-II 1-like
jg33869.t1	B3 domain-containing	NA	NA	B3 domain-containing protein At4g01580-like isoform X2
jg39001.t1	Belongs to the peptidase C1 family	Cathepsin | Papain	Senescence-specific cysteine protease SAG39	senescence-specific cysteine protease SAG39
jg43226.t1	Pentatricopeptide repeat-containing protein	DYW | PPR | PPR	Pentatricopeptide repeat-containing protein At5g16860	pentatricopeptide repeat-containing protein At5g16860
jg24095.t1	NA	NA	NA	uncharacterized protein LOC8274257
jg12607.t1	ABC transporter G family member	ABC-2 | ABC	ABC transporter G family member 28	ABC transporter G family member 28
jg11833.t1	WRKY transcription factor	WRKY	WRKY transcription factor 22	WRKY transcription factor 22-like
jg15119.t1	E3 ubiquitin-protein ligase	Ring	E3 ubiquitin-protein ligase AIP2	E3 ubiquitin-protein ligase AIP2
jg8549.t1	Reticulon-4-interacting protein 1	Alcohol | Zinc-binding	Reticulon-4-interacting protein 1, mitochondrial	NA
jg42061.t1	Apoptosis inhibitor	Apoptosis	Apoptosis inhibitor 5-like protein API5	apoptosis inhibitor 5-like protein API5
jg33574.t1	Belongs to the peptidase M16 family	Insulinase | Middle | Peptidase	Nardilysin-like	nardilysin-like isoform X1
jg7773.t1	NA	SPT2	NA	NA
jg31777.t1	Protein CHAPERONE-LIKE PROTEIN OF POR1-like	Protein	Protein CHAPERONE-LIKE PROTEIN OF POR1, chloroplastic	protein CHAPERONE-LIKE PROTEIN OF POR1, chloroplastic
jg45242.t1	ADP binding	NA	NA	hypothetical protein F0562_019792
jg19670.t1	Calmodulin binding protein-like	Calmodulin	Calmodulin-binding protein 60 B	calmodulin-binding protein 60 D
jg43331.t1	Belongs to the peptidase A1 family	Xylanase | Xylanase	Aspartyl protease APCB1	hypothetical protein MANES_18G079400
jg1209.t1	Elongation factor	NA	NA	NA
jg28363.t1	Flavinator of succinate dehydrogenase	Flavinator	Succinate dehydrogenase assembly factor 2, mitochondrial	succinate dehydrogenase assembly factor 2, mitochondrial
jg16571.t2	Alpha beta hydrolase domain-containing protein 11-like	Alpha/beta	Protein ABHD11	protein ABHD11
jg16571.t1	Alpha beta hydrolase domain-containing protein 11-like	Alpha/beta	Protein ABHD11	protein ABHD11
jg15906.t1	Belongs to the class-III pyridoxal-phosphate-dependent aminotransferase family	Aminotransferase	Glutamate-1-semialdehyde 2,1-aminomutase, chloroplastic	glutamate-1-semialdehyde 2,1-aminomutase 2, chloroplastic
jg41008.t1	Essential subunit of the N-oligosaccharyl transferase (OST) complex which catalyzes the transfer of a high mannose oligosaccharide from a lipid-linked oligosaccharide donor to an asparagine residue within an Asn-X-Ser Thr consensus motif in nascent polypeptide chains	Ribophorin	Dolichyl-diphosphooligosaccharide--protein glycosyltransferase subunit 1B	dolichyl-diphosphooligosaccharide--protein glycosyltransferase subunit 1B-like
jg38409.t1	GATA transcription factor	GATA	GATA transcription factor 1	GATA transcription factor 1
jg22545.t1	ATP-dependent zinc metalloprotease FTSH 11	AAA+ | ATPase | Peptidase	ATP-dependent zinc metalloprotease FTSH 11, chloroplastic/mitochondrial	ATP-dependent zinc metalloprotease FTSH 11, chloroplastic/mitochondrial-like
jg23870.t1	Belongs to the AAA ATPase family	ATPase | Domain	Protein HYPER-SENSITIVITY-RELATED 4	AAA-ATPase At3g50940
jg43446.t1	Protein of unknown function (DUF3755)	Protein	NA	uncharacterized protein LOC110650539
jg9800.t1	protease Do-like	PDZ | Trypsin-like	Putative protease Do-like 14	putative protease Do-like 14
jg25094.t1	protease	Peptidase	Serine protease SPPA, chloroplastic	serine protease SPPA, chloroplastic
jg5572.t1	NA	NA	NA	PREDICTED: uncharacterized protein LOC104807412
jg29946.t1	Belongs to the multi antimicrobial extrusion (MATE) (TC 2.A.66.1) family	NA	Protein DETOXIFICATION 43	protein DETOXIFICATION 43-like
jg21722.t2	Protein of unknown function (DUF3741)	Domain | Protein	Protein TRM32	uncharacterized protein LOC107262686 isoform X1
jg21722.t1	Protein of unknown function (DUF3741)	Domain | Protein	Protein TRM32	uncharacterized protein LOC107262686 isoform X1
jg15505.t1	Belongs to the 'GDSL' lipolytic enzyme family	GDSL-like	GDSL esterase/lipase At5g14450	GDSL esterase/lipase At5g14450 isoform X1
jg31775.t1	Transmembrane and coiled-coil domain-containing protein	Protein	Transmembrane and coiled-coil domain-containing protein 4	transmembrane and coiled-coil domain-containing protein 4-like isoform X3
jg20222.t1	Glycosyltransferase	NA	Probable glycosyltransferase At5g03795	hypothetical protein CUMW_006750
jg25928.t1	quinone binding	NADH	NAD(P)H-quinone oxidoreductase subunit L, chloroplastic	NA
jg15750.t1	Regulator of nonsense transcripts	Up-frameshift	Regulator of nonsense transcripts UPF2	hypothetical protein FH972_001582
jg9517.t1	DNA recombination	OB-fold | Replication | Replication | Replication	Replication protein A 70 kDa DNA-binding subunit E	replication protein A 70 kDa DNA-binding subunit E-like
jg15904.t1	Excises uracil residues from the DNA which can arise as a result of misincorporation of dUMP residues by DNA polymerase or due to deamination of cytosine	Uracil	Uracil-DNA glycosylase, mitochondrial	uracil-DNA glycosylase, mitochondrial
jg22547.t1	NA	NA	NA	uncharacterized protein LOC110646779
jg4210.t1	Belongs to the NPH3 family	NPH3	BTB/POZ domain-containing protein At3g44820	BTB/POZ domain-containing protein At3g44820 isoform X1
jg45599.t1	NADH kinase-like	ATP-NAD	NADH kinase	NADH kinase isoform X1
jg11213.t1	Belongs to the multi antimicrobial extrusion (MATE) (TC 2.A.66.1) family	NA	Protein DETOXIFICATION 26	protein DETOXIFICATION 27-like
jg21819.t1	glutaredoxin-C6-like	Glutaredoxin	Glutaredoxin-C6	glutaredoxin 2.1
jg20220.t1	SWI SNF-related matrix-associated actin-dependent regulator of chromatin subfamily A containing DEAD H box	Helicase | SNF2	Protein CHROMATIN REMODELING 19	protein CHROMATIN REMODELING 19
jg926.t1	rRNA-processing protein EBP2 homolog	Eukaryotic	Probable rRNA-processing protein EBP2 homolog	PREDICTED: probable rRNA-processing protein EBP2 homolog
jg10095.t2	Transcription factor	Basic | Seed	Transcription factor TGA1	NA
jg32075.t1	Cytochrome p450	Cytochrome	Cytochrome P450 71A1	Cytochrome P450 71A1 like
jg23951.t1	Folate-Biopterin Transporter	NA	Probable folate-biopterin transporter 6	folate-biopterin transporter 6
jg35310.t1	WSTF, HB1, Itc1p, MBD9 motif 1	DDT | PHD-finger | WSTF,	DDT domain-containing protein PTM	DDT domain-containing protein PTM
jg46483.t1	SPRY domain	SPRY	Protein TRAUCO	protein TRAUCO
jg17691.t1	Nucleoside diphosphate kinase	Nucleoside	Nucleoside diphosphate kinase B	nucleoside diphosphate kinase B
jg16275.t1	Protein of unknown function (DUF620)	Protein	NA	uncharacterized protein LOC110649433
jg42617.t1	Belongs to the sterol desaturase family	Fatty | WAX2	Very-long-chain aldehyde decarbonylase CER3	PREDICTED: protein ECERIFERUM 3
jg26192.t1	endoplasmic reticulum unfolded protein response	Ribosome	Stress-associated endoplasmic reticulum protein 2	NA
jg39003.t1	NA	NA	Protein JASON	protein JASON
jg13908.t1	Tetratricopeptide repeat protein	Cns1/TTC4	Tetratricopeptide repeat protein 4 homolog	tetratricopeptide repeat-containing family protein
jg19695.t1	PB1 domain	PB1	NA	uncharacterized protein LOC8275382
jg28257.t1	endonuclease activity	NA	NA	NA
jg37740.t1	Dof zinc finger protein	Dof	Dof zinc finger protein DOF1.8	dof zinc finger protein DOF4.6-like isoform X1
jg19712.t1	Protein of unknown function, DUF538	Protein	NA	uncharacterized protein LOC110605595
jg26613.t1	Homeobox-leucine zipper protein	Homeodomain | MEKHLA | START	Homeobox-leucine zipper protein HOX32	homeobox-leucine zipper protein ATHB-14
jg24097.t1	Calreticulin-3-like	Calreticulin	Calreticulin-3	calreticulin-3
jg28490.t1	Belongs to the synaptobrevin family	Regulated-SNARE-like | Synaptobrevin	Putative vesicle-associated membrane protein 726	Synaptobrevin/VAMP-like protein
jg29056.t1	Aminotransferase	NA	Nicotianamine aminotransferase B	nicotianamine aminotransferase 1-like
jg2504.t1	Histone-lysine N-methyltransferase	MYND	Histone-lysine N-methyltransferase ASHR1	histone-lysine N-methyltransferase ASHR1-like isoform X2
jg15156.t1	Diacylglycerol kinase	Diacylglycerol | Phorbol	Diacylglycerol kinase 1	diacylglycerol kinase 1
jg1711.t1	E3 ubiquitin-protein ligase	Zinc	Probable E3 ubiquitin-protein ligase LOG2	probable E3 ubiquitin-protein ligase LOG2
jg16836.t1	alpha-L-fucosidase	Glycosyl	Alpha-L-fucosidase 2	alpha-L-fucosidase 2 isoform X1
jg49468.t1	Belongs to the cysteine synthase cystathionine beta- synthase family	Pyridoxal-phosphate	Bifunctional L-3-cyanoalanine synthase/cysteine synthase D1	PREDICTED: bifunctional L-3-cyanoalanine synthase/cysteine synthase D1-like isoform X1
jg30965.t1	BURP domain-containing protein	NA	NA	NA
jg20260.t1	Plant protein of unknown function (DUF868)	Plant	NA	uncharacterized protein LOC105647984
jg1049.t1	Belongs to the TRAFAC class myosin-kinesin ATPase superfamily. Kinesin family	Helix-hairpin-helix | Kinesin	Kinesin-like protein KIN-10C	putative chloroplastic acyl-acyl carrier desaturase
jg34293.t1	Polygalacturonase	Glycosyl	Polygalacturonase At1g48100	polygalacturonase At1g48100
jg26190.t1	ranBP2-type zinc finger protein	Zn-finger	RanBP2-type zinc finger protein At1g67325	ranBP2-type zinc finger protein At1g67325 isoform X2
jg19528.t1	Belongs to the glycosyltransferase 1 family. Bacterial plant glycogen synthase subfamily	Glycosyl | Starch	Granule-bound starch synthase 2, chloroplastic/amyloplastic	granule-bound starch synthase 2, chloroplastic/amyloplastic
jg16277.t1	DNA-dependent RNA polymerase catalyzes the transcription of DNA into RNA using the four ribonucleoside triphosphates as substrates	NA	DNA-directed RNA polymerase III subunit 1	PREDICTED: DNA-directed RNA polymerase III subunit 1 isoform X2
jg15586.t1	heavy metal transport detoxification superfamily protein	NA	NA	uncharacterized protein LOC105642065
jg28492.t1	chromosome transmission fidelity	ATPase	Chromosome transmission fidelity protein 18 homolog	chromosome transmission fidelity protein 18 homolog isoform X2
jg22620.t1	Belongs to the multi antimicrobial extrusion (MATE) (TC 2.A.66.1) family	MatE	Protein DETOXIFICATION 35	putative multidrug resistance protein
jg20405.t1	Photosystem I reaction center subunit V	Photosystem	Photosystem I reaction center subunit V, chloroplastic	photosystem I reaction center subunit V, chloroplastic
jg37742.t1	BTB POZ domain-containing protein	BTB/POZ	BTB/POZ domain-containing protein At3g05675	BTB/POZ domain-containing protein At3g05675
jg45603.t1	KH domain-containing protein At4g18375-like	KH	KH domain-containing protein HEN4	KH domain-containing protein HEN4 isoform X1
jg47038.t1	cation H( ) antiporter	Sodium/hydrogen	Cation/H(+) antiporter 18	Cation/H+ exchanger
jg42287.t1	Nucleolar protein	NA	NA	neurofilament light polypeptide
jg4444.t1	Belongs to the uroporphyrinogen decarboxylase family	Uroporphyrinogen	Uroporphyrinogen decarboxylase 1, chloroplastic	uroporphyrinogen decarboxylase 1, chloroplastic
jg29651.t1	Uncharacterised ACR, YagE family COG1723	CDP-alcohol | Uncharacterised	CDP-diacylglycerol--glycerol-3-phosphate 3-phosphatidyltransferase 1, chloroplastic	hypothetical protein DKX38_012300
jg9802.t2	Belongs to the cyclin family	Cyclin | Cyclin,	Cyclin-H1-1	cyclin-H1-1 isoform X1
jg9802.t1	Belongs to the cyclin family	Cyclin | Cyclin,	Cyclin-H1-1	cyclin-H1-1 isoform X1
jg24432.t1	Transcription elongation factor	Early	Protein RNA-directed DNA methylation 3	protein RNA-directed DNA methylation 3
jg22996.t1	MAP kinase kinase kinase activity	Protein	Uncharacterized serine/threonine-protein kinase SBK3	mitogen-activated protein kinase kinase kinase 17-like
jg35126.t1	splicing factor 3A subunit	Pre-mRNA-splicing | Zinc-finger	Splicing factor 3A subunit 2	splicing factor 3A subunit 2
jg40225.t1	Protein of unknown function (DUF3593)	Protein	NA	uncharacterized protein LOC110656308
jg28864.t1	RING-type E3 ubiquitin transferase	Armadillo/beta-catenin-like | U-box	U-box domain-containing protein 10	U-box domain-containing protein 11
jg15052.t1	Belongs to the glycosyl hydrolase 17 family	Glycosyl | X8	Glucan endo-1,3-beta-glucosidase 3	O-Glycosyl hydrolases family 17 protein
jg12269.t1	NA	Ribosomal	Small ribosomal subunit protein S13, mitochondrial	NA
jg26797.t1	RNA polymerase II transcription regulator recruiting activity	Myb-like	Transcription factor MYB36	PREDICTED: transcription factor MYB36-like
jg45298.t1	ARM repeat superfamily protein	NA	NA	hypothetical protein JCGZ_02199
jg47481.t1	ATP binding	Protein	Heat shock 70 kDa protein 4	probable mediator of RNA polymerase II transcription subunit 37c
jg31783.t1	NA	NA	NA	hypothetical protein CFOL_v3_17837
jg14338.t1	heat shock protein binding	DnaJ	Chaperone protein DnaJ	chaperone protein dnaJ 20, chloroplastic-like
jg11030.t1	GDP-fucose protein O-fucosyltransferase	GDP-fucose	O-fucosyltransferase 39	uncharacterized protein At1g04910 isoform X2
jg16341.t1	RESISTANCE protein	NB-ARC | TIR	Disease resistance protein RPV1	resistance-like protein P-B
jg27198.t1	NA	NA	NA	hypothetical protein C1H46_025054
jg41256.t1	2-alkenal reductase (NADP( )-dependent)-like	NA	2-alkenal reductase (NADP(+)-dependent)	NA
jg924.t1	Protein of unknown function (DUF1442)	Protein	NA	uncharacterized protein LOC110669662
jg49620.t1	Helix-turn-helix XRE-family like proteins	MmyB-like	NA	NA
jg39257.t1	Tetratricopeptide repeat	Tetratricopeptide	Protein POLLENLESS 3-LIKE 2	protein POLLENLESS 3-LIKE 2-like
jg32077.t1	4Fe-4S single cluster domain of Ferredoxin I	NA	NA	hypothetical protein DS421_13g406910
jg1727.t1	29 kDa ribonucleoprotein	RNA	29 kDa ribonucleoprotein A, chloroplastic	31 kDa ribonucleoprotein, chloroplastic
jg37099.t1	12-oxophytodienoate reductase	NADH:flavin	12-oxophytodienoate reductase 1	NA
jg1418.t1	Prolyl endopeptidase-like	Prolyl	NA	protease 2
jg17714.t1	Auxilin-like protein 1	NA	Auxilin-like protein 1	auxilin-like protein 1
jg47483.t1	Belongs to the Casparian strip membrane proteins (CASP) family	Domain	CASP-like protein 4D1	CASP-like protein 4D1
jg1239.t1	Aux IAA proteins are short-lived transcriptional factors that function as repressors of early auxin response genes at low auxin concentrations	AUX/IAA	Auxin-induced protein 22D	hypothetical protein DKX38_015452
jg27157.t1	Histone-lysine n-methyltransferase	PHD-finger | SET	Histone-lysine N-methyltransferase ATXR6	histone-lysine N-methyltransferase ATXR6
jg14253.t1	serine threonine-protein kinase	F-box | Leucine | Leucine	Receptor-like protein EIX1	receptor-like protein EIX1
jg27837.t1	Catalyzes the phosphorylation of D-fructose 6-phosphate to fructose 1,6-bisphosphate by ATP, the first committing step of glycolysis	Phosphofructokinase	ATP-dependent 6-phosphofructokinase 3	ATP-dependent 6-phosphofructokinase 3
jg37763.t1	GPR107-like	Lung	Protein CANDIDATE G-PROTEIN COUPLED RECEPTOR 7	protein CANDIDATE G-PROTEIN COUPLED RECEPTOR 7
jg41254.t1	UDP-Glycosyltransferase	UDP-glucoronosyl	Anthocyanidin 3-O-glucoside 2'''-O-xylosyltransferase	UDP-glycosyltransferase 1
jg48867.t1	Belongs to the TRAFAC class myosin-kinesin ATPase superfamily. Kinesin family	Kinesin	Kinesin-like protein KIN-7N	kinesin-like protein KIN-7N
jg16343.t1	phosphatase 2C	Protein	Probable protein phosphatase 2C 27	probable protein phosphatase 2C 27 isoform X1
jg18814.t1	NADH dehydrogenase ubiquinone 1 beta subcomplex subunit 8	NA	NADH dehydrogenase [ubiquinone] 1 beta subcomplex subunit 8, mitochondrial	NADH dehydrogenase
jg31223.t1	Belongs to the 'GDSL' lipolytic enzyme family	GDSL-like	GDSL esterase/lipase At1g74460	GDSL esterase/lipase At1g74460
jg30967.t1	Pentatricopeptide repeat-containing protein	PPR | PPR	NA	hypothetical protein JCGZ_14933
jg12297.t1	Palmitoyl-monogalactosyldiacylglycerol delta-7 desaturase, chloroplastic-like	Fatty	Palmitoyl-monogalactosyldiacylglycerol delta-7 desaturase, chloroplastic	palmitoyl-monogalactosyldiacylglycerol delta-7 desaturase, chloroplastic
jg34291.t1	Belongs to the universal ribosomal protein uL6 family	Ribosomal	50S ribosomal protein L6, chloroplastic	50S ribosomal protein L6, chloroplastic isoform X1
jg40786.t1	60S ribosomal Protein	Ribosomal	60S ribosomal protein L10	60S ribosomal protein L10
jg11296.t1	Domain of unknown function (DUF4283)	Domain	NA	uncharacterized protein LOC109791283
jg15584.t1	Ankyrin repeat domain-containing protein EMB506	Ankyrin | Ankyrin	Ankyrin repeat domain-containing protein EMB506, chloroplastic	ankyrin repeat domain-containing protein EMB506, chloroplastic
jg15584.t2	Ankyrin repeat domain-containing protein EMB506	Ankyrin | Ankyrin	Ankyrin repeat domain-containing protein EMB506, chloroplastic	ankyrin repeat domain-containing protein EMB506, chloroplastic
jg5871.t1	protein serine/threonine kinase activity	Protein	Receptor-like cytosolic serine/threonine-protein kinase RBK2	PTI1-like tyrosine-protein kinase 1 isoform X2
jg2652.t2	casein kinase II subunit	Casein	Putative casein kinase II subunit beta-4	Casein kinase II subunit beta
jg2652.t1	casein kinase II subunit	Casein	Putative casein kinase II subunit beta-4	Casein kinase II subunit beta
jg780.t1	E3 ubiquitin ligase BIG BROTHER-like	Ring	E3 ubiquitin-protein ligase BIG BROTHER	E3 ubiquitin-protein ligase BIG BROTHER-like
jg7150.t1	Protein of unknown function (DUF1666)	Protein	NA	uncharacterized protein LOC110615797
jg23828.t1	Membrane protein-like protein	Sulfite	Sulfite exporter TauE/SafE family protein 3	sulfite exporter TauE/SafE family protein 3-like
jg45954.t1	Belongs to the nucleosome assembly protein (NAP) family	Nucleosome	Nucleosome assembly protein 1;2	putative nucleosome assembly protein (NAP)
jg25468.t1	Belongs to the uridine kinase family	NA	Uncharacterized protein At3g27210	uncharacterized protein At3g27210
jg40709.t1	Ras-related protein	Ras	Ras-related protein RABA5a	Ras domain-containing protein
jg19032.t1	RNA polymerase II transcription regulator recruiting activity	Myb-like	Protein ODORANT1	protein ODORANT1-like
jg31295.t1	DNL zinc finger	DNL	DNL-type zinc finger protein	PREDICTED: mitochondrial protein import protein ZIM17
jg27225.t1	Belongs to the small heat shock protein (HSP20) family	Hsp20/alpha	18.5 kDa class I heat shock protein	NA
jg25993.t1	Belongs to the sterol desaturase family	Fatty	Sphinganine C4-monooxygenase 1	sphinganine C4-monooxygenase 1-like
jg21423.t1	cytochrome P450	Cytochrome	Cytochrome P450 78A7	hypothetical protein ES332_D03G052800v1
jg8886.t1	NA	NA	NA	cilia- and flagella-associated protein 251
jg40590.t2	NA	NA	NA	uncharacterized protein LOC110600846 isoform X9
jg31698.t1	NA	NA	NA	uncharacterized protein LOC110634367 isoform X1
jg5219.t1	Tubulin is the major constituent of microtubules. It binds two moles of GTP, one at an exchangeable site on the beta chain and one at a non-exchangeable site on the alpha chain	Tubulin | Tubulin/FtsZ	Tubulin beta-6 chain	beta-tubulin 3a
jg15846.t1	axial regulator YABBY	YABBY	Axial regulator YABBY 4	axial regulator YABBY 4
jg5873.t1	GDSL esterase lipase At5g55050-like	GDSL-like	GDSL esterase/lipase At5g55050	PREDICTED: GDSL esterase/lipase At5g55050-like
jg10676.t1	Protein of unknown function (DUF688)	Protein	NA	conserved hypothetical protein
jg8298.t1	The RING-variant domain is a C4HC3 zinc-finger like motif found in a number of cellular and viral proteins. Some of these proteins have been shown both in vivo and in vitro to have ubiquitin E3 ligase activity.	RING-variant	NA	uncharacterized protein LOC110603391
jg23718.t1	Belongs to the universal ribosomal protein uS19 family	Ribosomal	40S ribosomal protein S15	PREDICTED: 40S ribosomal protein S15-1-like
jg29573.t1	Pentatricopeptide repeat-containing protein	PPR | PPR	Pentatricopeptide repeat-containing protein At5g08510	pentatricopeptide repeat-containing protein At5g08510
jg46209.t1	NA	NA	NA	PREDICTED: uncharacterized protein LOC105113957
jg9399.t1	RING-H2 finger protein	Ring | Wall-associated	Putative RING-H2 finger protein ATL21A	putative RING-H2 finger protein ATL21A
jg26071.t1	Belongs to the glycosyl hydrolase 1 family	Glycosyl	Beta-glucosidase 40	PREDICTED: beta-glucosidase 40
jg32340.t1	Belongs to the cytochrome P450 family	Cytochrome	Linolenate hydroperoxide lyase, chloroplastic	cytochrome P450 CYP74B16
jg10674.t1	Peroxisome biogenesis protein	WD	Peroxisome biogenesis protein 7	peroxisome biogenesis protein 7
jg31338.t1	Belongs to the serpin family	Serpin	Serpin-Z3	serpin-ZX
jg17342.t1	X-Pro dipeptidyl-peptidase (S15 family)	X-Pro	NA	x-pro dipeptidyl-peptidase (s15 family)- aminopeptidase activity, proteolysis
jg48233.t1	Cytochrome p450	Cytochrome	Cytochrome P450 82A1 (Fragment)	cytochrome P450 CYP82D47-like
jg37896.t1	N-acetylglucosaminyl-phosphatidylinositol de-N-acetylase-like	GlcNAc-PI	N-acetylglucosaminyl-phosphatidylinositol de-N-acetylase	PREDICTED: N-acetylglucosaminyl-phosphatidylinositol de-N-acetylase-like isoform X1
jg37896.t2	N-acetylglucosaminyl-phosphatidylinositol de-N-acetylase-like	GlcNAc-PI	N-acetylglucosaminyl-phosphatidylinositol de-N-acetylase	PREDICTED: N-acetylglucosaminyl-phosphatidylinositol de-N-acetylase-like isoform X1
jg28212.t1	Nudix hydrolase 20	Domain | NUDIX	Nudix hydrolase 20, chloroplastic	nudix hydrolase 20, chloroplastic-like
jg36685.t1	Ribosome biogenesis protein Nop16	Ribosome	NA	nucleolar protein 16
jg39683.t1	WD repeat-containing protein	WD	COMPASS-like H3K4 histone methylase component WDR5A	COMPASS-like H3K4 histone methylase component WDR5A
jg29629.t1	Belongs to the glycosyl hydrolase 32 family	Domain | Glycosyl | Glycosyl	Acid beta-fructofuranosidase 2, vacuolar	acid beta-fructofuranosidase
jg26469.t1	NA	NA	NA	hypothetical protein
jg43645.t1	protease	Peptidase	Serine protease SPPA, chloroplastic	PREDICTED: serine protease SPPA, chloroplastic
jg27094.t1	histone H2B	Core	Probable histone H2B.1	histone H2B
jg27835.t1	Homeobox-leucine zipper protein	NA	Homeobox-leucine zipper protein ATHB-13	homeobox-leucine zipper protein ATHB-13-like
jg35813.t1	Rab GDP-dissociation inhibitor activity	GDP	Guanosine nucleotide diphosphate dissociation inhibitor 2	guanosine nucleotide diphosphate dissociation inhibitor 2
jg44119.t1	Regulatory-associated protein of TOR	Raptor | WD	Regulatory-associated protein of TOR 1	regulatory-associated protein of TOR 1
jg11818.t1	WRKY transcription factor	WRKY	WRKY transcription factor 22	WRKY transcription factor 22-like
jg48231.t1	Cytochrome p450	NA	NA	hypothetical protein POPTR_014G038300
jg24577.t1	Indole-3-acetic acid-amido synthetase	GH3	Indole-3-acetic acid-amido synthetase GH3.6	indole-3-acetic acid-amido synthetase GH3.6
jg42217.t1	Dehydrogenase	Alcohol	8-hydroxygeraniol dehydrogenase	TPA_exp: cinnamyl-alcohol dehydrogenase
jg34110.t1	CPuORF53	NA	NA	hypothetical protein CDL12_22225
jg10535.t1	Stem-specific protein	Aluminium	Stem-specific protein TSJT1	stem-specific protein TSJT1
jg16111.t1	synapsis	NA	Protein POOR HOMOLOGOUS SYNAPSIS 1	protein POOR HOMOLOGOUS SYNAPSIS 1 isoform X1
jg5091.t1	GDSL esterase lipase	GDSL-like	GDSL esterase/lipase CPRD49	GDSL esterase/lipase CPRD49-like
jg9456.t1	BTB POZ domain-containing protein	BTB/POZ	BTB/POZ domain-containing protein At3g05675	BTB/POZ domain-containing protein At3g05675
jg43391.t1	zinc finger	NA	NA	hypothetical protein C1H46_023080
jg29494.t2	Protein of unknown function (DUF 659)	hAT | Protein	NA	uncharacterized protein LOC110646780
jg28612.t1	Transcriptional repressor, ovate	Transcriptional	Transcription repressor OFP8	hypothetical protein EZV62_012747
jg16339.t1	Eps15 homology domain	Cytoskeletal-regulatory | EF	EH domain-containing protein 2	epidermal growth factor receptor substrate 15-like isoform X1
jg43460.t1	E3 ubiquitin-protein ligase	IBR	Probable E3 ubiquitin-protein ligase ARI7	probable E3 ubiquitin-protein ligase ARI7 isoform X2
jg20275.t1	nucleotide-excision repair, DNA gap filling	DNA	DNA polymerase delta subunit 3	uncharacterized protein LOC110419207
jg46481.t1	ABC transporter G family member	ABC-2 | Phosphatidylinositol	ABC transporter G family member 13	NA
jg10027.t1	ATPase activity	NA	Midasin	hypothetical protein JCGZ_24731
jg2835.t1	WUSCHEL-related homeobox	Homeodomain	WUSCHEL-related homeobox 4	Homeodomain transcription factor
jg7152.t1	clavata3 esr-related 45	NA	NA	hypothetical protein POPTR_010G169300
jg29479.t1	DNA replication complex GINS protein	GINS	DNA replication complex GINS protein PSF2	DNA replication complex GINS protein PSF2
jg12526.t1	Removal of H(2)O(2), oxidation of toxic reductants, biosynthesis and degradation of lignin, suberization, auxin catabolism, response to environmental stresses such as wounding, pathogen attack and oxidative stress	Peroxidase	Peroxidase 24	peroxidase 24-like
jg42851.t1	exocyst complex component	Exo70	Exocyst complex component EXO70H1	exocyst complex component EXO70H1-like
jg2905.t1	NA	NA	NA	uncharacterized protein LOC111314297
jg666.t1	DNA-directed RNA polymerase III subunit	RNA	DNA-directed RNA polymerase III subunit RPC4	DNA-directed RNA polymerase III subunit rpc4 isoform X1
jg45420.t1	eukaryotic translation initiation factor isoform	MA3 | MIF4G	Eukaryotic translation initiation factor isoform 4G-1	eukaryotic translation initiation factor
jg10315.t1	Transcription initiation factor IIA large	NA	NA	transcription initiation factor IIA large subunit-like
jg40435.t2	N-(5'-phosphoribosyl)anthranilate isomerase	N-(5'phosphoribosyl)anthranilate	N-(5'-phosphoribosyl)anthranilate isomerase 1, chloroplastic	N-(5'-phosphoribosyl)anthranilate isomerase 1, chloroplastic isoform X1
jg23695.t1	BP28CT (NUC211) domain	BP28CT | U3	Uncharacterized protein At3g06530	PREDICTED: uncharacterized protein At3g06530-like
jg20277.t1	RING-type E3 ubiquitin transferase	U-box	Putative E3 ubiquitin-protein ligase LIN-1	putative E3 ubiquitin-protein ligase LIN-2
jg29436.t1	ankyrin repeat	Ankyrin | Ankyrin	NA	PREDICTED: tankyrase
jg1940.t1	NEDD8 ultimate buster	NA	NEDD8 ultimate buster 1	NEDD8 ultimate buster 1 isoform X1
jg643.t1	endonuclease activity	NA	Pentatricopeptide repeat-containing protein At5g15300	pentatricopeptide repeat-containing protein At3g09040, mitochondrial-like
jg44134.t1	Peroxisome biogenesis protein	Pex2 | Zinc	Peroxisome biogenesis protein 2	LOW QUALITY PROTEIN: peroxisome biogenesis protein 2
jg19.t1	Belongs to the glycosyl hydrolase 2 family	Concanavalin | Glycosyl	NA	glycoside hydrolase family 2
jg18913.t1	HOTHEAD-like	GMC	Protein HOTHEAD	protein HOTHEAD
jg19343.t1	Arm repeat protein interacting with	Armadillo/beta-catenin-like | BTB/POZ	ARM REPEAT PROTEIN INTERACTING WITH ABF2	ARM REPEAT PROTEIN INTERACTING WITH ABF2-like
jg11436.t1	Belongs to the TRAFAC class dynamin-like GTPase superfamily. Dynamin Fzo YdjA family	Dynamin	Dynamin-related protein 4C	dynamin-related protein 4C-like isoform X1
jg32022.t1	Microsomal glutathione S-transferase	MAPEG	Microsomal glutathione S-transferase 3	PREDICTED: microsomal glutathione S-transferase 3
jg38187.t1	Tornado 1	NA	Protein TORNADO 1	protein TORNADO 1
jg27498.t1	Belongs to the GRAS family	GRAS	DELLA protein SLR1	DELLA protein RGL1-like
jg43996.t1	NA	NA	NA	hypothetical protein
jg35761.t1	Plant protein of unknown function (DUF868)	Plant	NA	uncharacterized protein LOC110635639
jg25478.t1	Ribosome-recycling factor	Ribosome	Ribosome-recycling factor	unnamed protein product
jg641.t1	RNA polymerase II transcription regulator recruiting activity	NA	NA	uncharacterized protein LOC7462515 isoform X3
jg9196.t1	3-hydroxyacyl-CoA dehydrogenase, C-terminal domain	3-hydroxyacyl-CoA | 3-hydroxyacyl-CoA	3-hydroxybutyryl-CoA dehydrogenase	uncharacterized protein LOC110666275
jg2781.t1	NA	NA	NA	uncharacterized protein LOC110661214
jg15381.t1	Cofactor assembly of complex C subunit B	Cofactor	Protein COFACTOR ASSEMBLY OF COMPLEX C SUBUNIT B CCB1, chloroplastic	Cofactor assembly of complex C subunit B, CCB
jg44136.t1	Thioesterase superfamily	Thioesterase	NA	hypothetical protein DKX38_003947
jg6993.t1	Exocyst complex component	Exo70	Exocyst complex component EXO70A1	NA
jg16638.t1	Protein YIPF5 homolog	Yip1	Protein YIPF5 homolog	NA
jg34941.t1	F-box domain	NA	NA	NA
jg46980.t1	Purple acid phosphatase	Calcineurin-like | Iron/zinc | Purple	Purple acid phosphatase 2	NA
jg24575.t1	Transmembrane protein 45B-like	Family	Transmembrane protein 45B	transmembrane protein 45B
jg29290.t1	f-box protein	F-box	F-box protein CPR1	F-box protein CPR30-like
jg9233.t1	60S acidic ribosomal protein	60s	60S acidic ribosomal protein P3-1	60S acidic ribosomal protein P3
jg31890.t1	60S ribosomal protein	Ribosomal | Ribosomal	60S ribosomal protein L8	60S ribosomal protein L8
jg42215.t1	Ferredoxin-NADP reductase	Oxidoreductase	Ferredoxin--NADP reductase, root isozyme, chloroplastic	ferredoxin--NADP reductase, root isozyme, chloroplastic-like
jg3201.t1	DNA polymerase delta, subunit 4	DNA	DNA polymerase delta subunit 4	PREDICTED: DNA polymerase delta subunit 4-like
jg9454.t1	Dof zinc finger protein	Dof	Dof zinc finger protein DOF4.6	dof zinc finger protein DOF4.6-like isoform X1
jg10537.t1	Sphingolipid delta(4)-desaturase DES1-like	Fatty | Sphingolipid	Sphingolipid delta(4)-desaturase DES1-like	unknown
jg4978.t1	26S proteasome non-ATPase regulatory subunit	Nas2 | PDZ	26S proteasome non-ATPase regulatory subunit 9	hypothetical protein D5086_0000300950
jg4978.t2	26S proteasome non-ATPase regulatory subunit	Nas2 | PDZ	26S proteasome non-ATPase regulatory subunit 9	hypothetical protein D5086_0000300950
jg7072.t1	NA	NA	Protein SHORT HYPOCOTYL IN WHITE LIGHT 1	protein SHORT HYPOCOTYL IN WHITE LIGHT 1
jg15113.t1	Universal stress protein family	Universal	NA	uncharacterized protein LOC110618074
jg39030.t1	WRKY transcription factor	WRKY	WRKY transcription factor 71	PREDICTED: probable WRKY transcription factor 71
jg14364.t1	Cell division cycle-associated protein 7-like	Zinc-finger	Cell division cycle-associated protein 7	NA
jg26356.t1	Belongs to the disease resistance NB-LRR family	NB-ARC | Rx	Disease resistance protein RPM1	LOW QUALITY PROTEIN: disease resistance protein RPM1-like
jg24018.t1	Cenp-O kinetochore centromere component	Cenp-O	NA	uncharacterized protein LOC8265176 isoform X1
jg17716.t1	The proteasome is a multicatalytic proteinase complex which is characterized by its ability to cleave peptides with Arg, Phe, Tyr, Leu, and Glu adjacent to the leaving group at neutral or slightly basic pH	NA	NA	NA
jg20933.t1	glutathione s-transferase	Glutathione	Probable glutathione S-transferase parA	2,4-D inducible glutathione S-transferase
jg24713.t1	Encoded by	NA	Protein RST1	protein RST1
jg29292.t1	2-oxoglutarate dehydrogenase	2-oxoglutarate | 2-oxoglutarate | Dehydrogenase | Transketolase,	2-oxoglutarate dehydrogenase, mitochondrial	2-oxoglutarate dehydrogenase, mitochondrial
jg34112.t1	Belongs to the glycosyl hydrolase 31 family	Galactose | Glycosyl | N-terminal	Alpha-xylosidase 1	alpha-xylosidase 1
jg15511.t1	E3 ubiquitin-protein ligase	Copine | Zinc	E3 ubiquitin-protein ligase RGLG2	E3 ubiquitin-protein ligase RGLG2
jg16780.t1	Heterogeneous nuclear ribonucleoprotein	RNA	Heterogeneous nuclear ribonucleoprotein 1	hypothetical protein EZV62_020748
jg43035.t1	Belongs to the D-isomer specific 2-hydroxyacid dehydrogenase family	D-isomer | D-isomer	D-3-phosphoglycerate dehydrogenase	uncharacterized protein LOC7479038 isoform X1
jg19558.t1	Protein of unknown function (DUF679)	Protein	Protein DMP6	uncharacterized protein LOC110632877 isoform X1
jg2128.t1	NA	NA	NA	uncharacterized protein LOC105633793 isoform X2
jg9231.t1	Filament-like plant protein	Filament-like	Filament-like plant protein 3	filament-like plant protein isoform X1
jg44065.t1	regulation of response to stimulus	BspA	Disease resistance protein L6	N1-A protein
jg48310.t1	BRI1 kinase inhibitor 1-like	NA	BRI1 kinase inhibitor 1	BRI1 kinase inhibitor 1-like
jg38441.t1	Putative peptidoglycan binding domain	Putative	Protein disulfide isomerase pTAC5, chloroplastic	protein disulfide isomerase pTAC5, chloroplastic
jg8223.t1	RimM N-terminal domain	PRC-barrel | RimM	Ribosome maturation factor RimM	uncharacterized protein LOC110668570 isoform X1
jg40272.t3	Prenyltransferase	Prenyltransferase	Geranylgeranyl transferase type-1 subunit beta	geranylgeranyl transferase type-1 subunit beta
jg40272.t1	Geranylgeranyl transferase type-1 subunit	Prenyltransferase	Geranylgeranyl transferase type-1 subunit beta	PREDICTED: geranylgeranyl transferase type-1 subunit beta
jg23881.t1	Methyltransferase	Putative	Probable methyltransferase PMT27	PREDICTED: probable methyltransferase PMT27
jg41281.t1	Threonine synthase	NA	Threonine synthase, chloroplastic	threonine synthase, chloroplastic-like
jg8320.t1	isoform X1	NA	Protein SCAR3	protein SCAR3 isoform X2
jg13400.t1	Belongs to the glycosyl hydrolase 17 family	Glycosyl | X8	Glucan endo-1,3-beta-glucosidase 5	glucan endo-1,3-beta-glucosidase 5
jg16782.t1	Auxin-induced in root cultures protein	Eukaryotic | Protein	Cytochrome b561 and DOMON domain-containing protein At5g35735	cytochrome b561 and DOMON domain-containing protein At5g35735
jg11858.t2	Beta-amylase	BES1/BZR1 | F-box | Glycosyl | Kelch	Beta-amylase 7	beta-amylase 7 isoform X1
jg22019.t1	GPN-loop GTPase 1 homolog	Conserved	GPN-loop GTPase QQT2	LOW QUALITY PROTEIN: GPN-loop GTPase 1
jg28137.t1	DNA RNA polymerases superfamily protein	Retrotransposon	NA	DDE-type integrase/transposase/recombinase
jg10926.t1	ATP-dependent RNA helicase	DEAD_2 | Helicase	ATP-dependent DNA helicase DDX11	ATP-dependent DNA helicase DDX11 isoform X1
jg42983.t1	Belongs to the glycosyltransferase 2 family. Plant cellulose synthase subfamily	Cellulose | Zinc-binding	Cellulose synthase A catalytic subunit 2 [UDP-forming]	cellulose synthase 6C
jg4178.t1	Cytochrome p450	Cytochrome	Cytochrome P450 94C1	cytochrome P450 94C1
jg49288.t1	CRM domain-containing protein	NA	Uncharacterized CRM domain-containing protein At3g25440, chloroplastic	hypothetical protein CCACVL1_21563, partial
jg41283.t1	glycerol-3-phosphate transporter	Major	Putative glycerol-3-phosphate transporter 4	putative glycerol-3-phosphate transporter 4
jg13069.t1	UPF0187 protein At3g61320	Bestrophin,	UPF0187 protein At3g61320, chloroplastic	UPF0187 protein At3g61320, chloroplastic
jg15809.t1	NA	NA	NA	PREDICTED: uncharacterized protein LOC18609402
jg16168.t1	expressed protein	NA	NA	uncharacterized protein LOC110631704
jg4012.t1	assists the folding of proteins upon ATP hydrolysis	TCP-1/cpn60	T-complex protein 1 subunit zeta 1	T-complex protein 1 subunit zeta 1
jg35763.t1	Peptidyl-prolyl cis-trans isomerase	FKBP-type	Peptidyl-prolyl cis-trans isomerase FKBP16-1, chloroplastic	hypothetical protein JCGZ_23470
jg6441.t1	Tropinone reductase homolog	Enoyl-(Acyl | short	Tropinone reductase homolog	uncharacterized protein LOC116020510
jg6991.t2	NA	NA	NA	uncharacterized protein LOC8271503
jg6991.t1	NA	NA	NA	uncharacterized protein LOC8271503
jg28498.t2	NA	Arginine	NA	uncharacterized protein At1g10890-like isoform X3
jg37463.t1	Domain of unknown function (DUF296)	Plants	AT-hook motif nuclear-localized protein 1	AT-hook motif nuclear-localized protein 1-like
jg28498.t1	methylated histone binding	Arginine	NA	hypothetical protein BVC80_7651g3
jg931.t1	mRNA cleavage	CPSF | Mono-functional	Cleavage and polyadenylation specificity factor subunit 1	cleavage and polyadenylation specificity factor subunit 1 isoform X1
jg30461.t1	Belongs to the short-chain dehydrogenases reductases (SDR) family	short	Very-long-chain 3-oxoacyl-CoA reductase 1	very-long-chain 3-oxoacyl-CoA reductase 1-like
jg14833.t1	Ethylene-overproduction protein	NA	Ethylene-overproduction protein 1	ethylene-overproduction protein 1-like
jg2467.t1	BTB POZ domain-containing protein	BTB/POZ	BTB/POZ domain-containing protein At1g21780	BTB/POZ domain-containing protein At1g21780
jg43106.t1	Belongs to the sterol desaturase family	Fatty	Very-long-chain aldehyde decarbonylase GL1-9	NA
jg41618.t1	Fk506-binding protein	NA	Heavy metal-associated isoprenylated plant protein 39	heavy metal transport/detoxification superfamily protein
jg36218.t1	F-Box protein	Phloem	NA	hypothetical protein FH972_006293
jg47379.t1	The light-harvesting complex (LHC) functions as a light receptor, it captures and delivers excitation energy to photosystems with which it is closely associated	Chlorophyll	Chlorophyll a-b binding protein 1B-21, chloroplastic	chlorophyll a-b binding protein 6A, chloroplastic-like
jg22724.t1	ethylene-responsive transcription factor	AP2	Ethylene-responsive transcription factor ERF026	ethylene-responsive transcription factor ERF027-like
jg43189.t1	proline-rich receptor-like protein kinase	NA	Protein TRACHEARY ELEMENT DIFFERENTIATION-RELATED 7A	PREDICTED: putative bifunctional UDP-N-acetylglucosamine transferase and deubiquitinase ALG13
jg42608.t1	NA	NA	NA	hypothetical protein MANES_08G144300
jg30079.t1	NA	NA	NA	uncharacterized protein LOC102662938
jg27986.t1	Belongs to the iron ascorbate-dependent oxidoreductase family	2OG-Fe(II)	1-aminocyclopropane-1-carboxylate oxidase	flavonol synthase/flavanone 3-hydroxylase
jg20931.t1	Catalyzes the phosphorylation of ribose at O-5 in a reaction requiring ATP and magnesium. The resulting D-ribose-5- phosphate can then be used either for sythesis of nucleotides, histidine, and tryptophan, or as a component of the pentose phosphate pathway	pfkB	Ribokinase	uncharacterized protein LOC7462306
jg44069.t1	Heme-binding-like protein At3g10130	SOUL	Heme-binding-like protein At3g10130, chloroplastic	PREDICTED: heme-binding-like protein At3g10130, chloroplastic isoform X3
jg14298.t1	E3 ubiquitin ligase BIG	Ring	E3 ubiquitin-protein ligase BIG BROTHER	E3 ubiquitin-protein ligase BIG BROTHER isoform X2
jg21408.t1	Ethylene-responsive transcription factor	AP2	Ethylene-responsive transcription factor ERF003	hypothetical protein C1H46_016636
jg10561.t1	Pentatricopeptide repeat-containing protein	PPR	Pentatricopeptide repeat-containing protein At1g77170, mitochondrial	PREDICTED: pentatricopeptide repeat-containing protein At2g35030, mitochondrial-like isoform X1
jg9460.t1	Aluminum-activated malate transporter	Aluminium	Aluminum-activated malate transporter 10	PREDICTED: aluminum-activated malate transporter 10-like
jg3002.t1	Cytochrome oxidase complex assembly protein 1	Cytochrome	NA	uncharacterized protein LOC110655653 isoform X1
jg32387.t1	Catalyzes the isomerization of citrate to isocitrate via cis-aconitate	Aconitase | Aconitase	Aconitate hydratase 3, mitochondrial	aconitate hydratase, cytoplasmic
jg38185.t1	C2 domain	C2	NA	uncharacterized protein LOC110633650 isoform X4
jg15985.t1	Belongs to the sterol desaturase family	Fatty	Sphinganine C4-monooxygenase 1	sphinganine C4-monooxygenase 1
jg35548.t2	Plant family of unknown function (DUF810)	Unc-13	Protein unc-13 homolog	uncharacterized protein LOC110603580
jg35548.t3	Indole-3-acetaldehyde oxidase-like	Molybdopterin-binding	Abscisic-aldehyde oxidase	abscisic-aldehyde oxidase-like
jg28989.t1	Protein of unknown function (DUF688)	Protein	NA	conserved hypothetical protein
jg35548.t1	Plant family of unknown function (DUF810)	Molybdopterin-binding | Unc-13	Abscisic-aldehyde oxidase	uncharacterized protein LOC110603580
jg12928.t1	Belongs to the glycosyl hydrolase 18 family	Glycosyl	Acidic endochitinase	hevamine-A-like
jg8204.t1	histone demethylase activity (H3-K9 specific)	NA	NA	NA
jg8128.t1	CRAL/TRIO domain	CRAL/TRIO	Phosphatidylinositol/phosphatidylcholine transfer protein SFH10	SEC14-like protein 5 isoform X2
jg19817.t1	Armadillo repeat-containing protein	NA	Armadillo repeat-containing protein 8	armadillo repeat-containing protein 8 isoform X1
jg24438.t1	Monocopper oxidase-like protein	NA	NA	monocopper oxidase-like protein SKU5
jg3875.t1	O-acyltransferase (WSD1-like)	Wax | WS/DGAT	O-acyltransferase WSD1	O-acyltransferase WSD1
jg18004.t1	Protein ALUMINUM SENSITIVE	Uncharacterised	Protein ALUMINUM SENSITIVE 3	protein ALUMINUM SENSITIVE 3
jg19990.t1	Monocopper oxidase-like protein	Multicopper	Monocopper oxidase-like protein SKS2	monocopper oxidase-like protein SKS1
jg361.t1	DEAD DEAH box RNA helicase family protein	DNA	DNA primase small subunit	hypothetical protein FH972_024733
jg26376.t1	ADP-ribosylation factor GTPase-activating protein	Putative	ADP-ribosylation factor GTPase-activating protein AGD7	ADP-ribosylation factor GTPase-activating protein AGD7-like
jg14149.t1	Retinoblastoma-related	Domain | Retinoblastoma-associated | Retinoblastoma-associated	Retinoblastoma-related protein	retinoblastoma-related protein isoform X2
jg20604.t1	Exportin 1-like protein	Rieske	Protochlorophyllide-dependent translocon component 52, chloroplastic	protochlorophyllide-dependent translocon component 52, chloroplastic
jg14465.t1	NA	NA	NA	uncharacterized protein LOC110629097
jg43701.t1	rho GTPase-activating protein	P21-Rho-binding | RhoGAP	Rho GTPase-activating protein 1	rho GTPase-activating protein 1
jg25925.t1	Probable lipid transfer	NA	NA	protein M7
jg22505.t1	zinc finger CCCH domain-containing protein	RNA	Zinc finger CCCH domain-containing protein 55	nucleic acid binding protein, putative
jg22505.t2	zinc finger CCCH domain-containing protein	RNA	Zinc finger CCCH domain-containing protein 55	zinc finger CCCH domain-containing protein 55 isoform X2
jg1592.t1	Ulp1 protease family, C-terminal catalytic domain	Ulp1	Probable ubiquitin-like-specific protease 2B	hypothetical protein SORBI_3003G360400
jg509.t1	Novel plant snare	Sec20	Novel plant SNARE 11	putative plant SNARE 11 isoform X1
jg27847.t2	Destroys radicals which are normally produced within the cells and which are toxic to biological systems	NA	NA	NA
jg33569.t1	WAT1-related protein	NA	NA	NA
jg23258.t1	ATPase activity	NB-ARC | TIR	Disease resistance protein RPV1	resistance-like protein P3-B
jg45460.t1	Translation initiation factor IF-1	Translation	Translation initiation factor IF-1, chloroplastic	uncharacterized protein LOC110624494
jg26965.t1	3-ketoacyl-CoA synthase	3-Oxoacyl-[acyl-carrier-protein | FAE1/Type	3-ketoacyl-CoA synthase 12	3-ketoacyl-CoA synthase 12 isoform X2
jg26001.t1	Vacuolar amino acid transporter 1-like	Transmembrane	Amino acid transporter AVT1I	NA
jg31491.t1	exocyst complex component	Ubiquitin-2	Membrane-anchored ubiquitin-fold protein 4	membrane-anchored ubiquitin-fold protein 4
jg22848.t1	Transcription factor JUNGBRUNNEN 1-like	NA	NA	transcription factor JUNGBRUNNEN 1-like
jg24731.t1	IAA-amino acid hydrolase ILR1-like	NA	IAA-amino acid hydrolase ILR1-like 4	PREDICTED: IAA-amino acid hydrolase ILR1-like 4
jg36948.t1	Non-catalytic subunit of the queuine tRNA- ribosyltransferase (TGT) that catalyzes the base-exchange of a guanine (G) residue with queuine (Q) at position 34 (anticodon wobble position) in tRNAs with GU(N) anticodons (tRNA-Asp, -Asn, - His and -Tyr), resulting in the hypermodified nucleoside queuosine (7-(((4,5-cis-dihydroxy-2-cyclopenten-1-yl)amino)methyl)-7- deazaguanosine)	Queuine	Queuine tRNA-ribosyltransferase accessory subunit 2	queuine tRNA-ribosyltransferase accessory subunit 2-like
jg12109.t1	2-oxoglutarate dehydrogenase	2-oxoglutarate | 2-oxoglutarate | Dehydrogenase | Transketolase,	2-oxoglutarate dehydrogenase, mitochondrial	2-oxoglutarate dehydrogenase, mitochondrial
jg24718.t1	Pentatricopeptide repeat-containing protein	NA	Pentatricopeptide repeat-containing protein At2g31400, chloroplastic	PREDICTED: pentatricopeptide repeat-containing protein At2g31400, chloroplastic-like
jg19221.t1	Prolyl oligopeptidase, N-terminal beta-propeller domain	NA	Protease 2	Protease 2
jg45030.t1	regulation of response to stimulus	Salt	NA	NA
jg27398.t1	YT521-B-like domain	YT521-B-like	YTH domain-containing protein ECT4	YTH domain-containing protein ECT4 isoform X1
jg35569.t3	Belongs to the short-chain dehydrogenases reductases (SDR) family	short	Short-chain dehydrogenase/reductase 2b	short-chain dehydrogenase/reductase 2b-like
jg35569.t2	Belongs to the short-chain dehydrogenases reductases (SDR) family	short	Short-chain dehydrogenase/reductase 2b	short-chain dehydrogenase/reductase 2b-like
jg35569.t1	Belongs to the short-chain dehydrogenases reductases (SDR) family	short	Short-chain dehydrogenase/reductase 2b	NA
jg2727.t1	Aux IAA proteins are short-lived transcriptional factors that function as repressors of early auxin response genes at low auxin concentrations	AUX/IAA	Auxin-responsive protein IAA9	auxin-responsive protein IAA9-like isoform X1
jg28892.t1	protein ROOT PRIMORDIUM DEFECTIVE	Plant	Protein WHAT'S THIS FACTOR 1 homolog, chloroplastic	protein ROOT PRIMORDIUM DEFECTIVE 1
jg42374.t2	Pentatricopeptide repeat-containing protein	DYW | PPR | PPR	Pentatricopeptide repeat-containing protein At3g57430, chloroplastic	pentatricopeptide repeat-containing protein At3g57430, chloroplastic
jg11882.t1	Protein of unknown function (DUF3741)	Domain	Protein TRM32	uncharacterized protein LOC7494086
jg19659.t1	NA	NA	NA	putative F-box protein At1g50870
jg10017.t1	RNA polymerase II transcription regulator recruiting activity	Myb-like	Transcription factor MYB26	transcription factor MYB26-like
jg38791.t1	Protein REVERSION-TO-ETHYLENE SENSITIVITY1-like	NA	NA	NA
jg11360.t1	Protein RMD5 homolog A-like	CTLH/CRA	Protein RMD5 homolog	hypothetical protein FH972_004772
jg27189.t1	phosphatase 2C	Protein	Probable protein phosphatase 2C 78	probable protein phosphatase 2C 24
jg19294.t1	NA	NA	NA	uncharacterized protein LOC8261488
jg31283.t1	strictosidine	Strictosidine	Protein STRICTOSIDINE SYNTHASE-LIKE 10	NA
jg4322.t1	NA	NA	NA	uncharacterized protein LOC111300312 isoform X2
jg204.t1	serine threonine protein kinase	Protein	Serine/threonine-protein kinase PkaA	serine/threonine protein kinase
jg6345.t1	NA	NA	NA	uncharacterized protein LOC105636235
jg26855.t1	Belongs to the class I-like SAM-binding methyltransferase superfamily. Cation-independent O- methyltransferase family	Dimerisation | O-methyltransferase	8-hydroxyquercetin 8-O-methyltransferase	probable O-methyltransferase 3
jg38981.t1	meiotic spindle midzone assembly	NA	NA	hypothetical protein
jg3000.t1	Vacuolar protein sorting-associated protein 62	Vacuolar	NA	hypothetical protein CCACVL1_03917
jg1913.t2	G-patch domain	G-patch | OCRE	NA	PREDICTED: uncharacterized protein LOC105137965
jg1913.t1	G-patch domain	G-patch | OCRE	NA	PREDICTED: uncharacterized protein LOC105137965
jg7327.t1	cytochrome P450	Cytochrome	Cytochrome P450 86B1	cytochrome P450 86B1
jg23878.t1	Belongs to the thioredoxin family	Thioredoxin	Thioredoxin H-type	thioredoxin H-type
jg47104.t1	Belongs to the class-III pyridoxal-phosphate-dependent aminotransferase family	Aminotransferase	Gamma-aminobutyrate transaminase POP2, mitochondrial	gamma aminobutyrate transaminase 3, chloroplastic
jg7683.t1	Pentatricopeptide repeat-containing protein	Pentatricopeptide | PPR | PPR	Pentatricopeptide repeat-containing protein At1g76280	PREDICTED: pentatricopeptide repeat-containing protein At1g76280 isoform X2
jg10279.t1	RNA-binding protein	Zn-finger	Uncharacterized RNA-binding protein C17H9.04c	TATA-binding protein-associated factor 2N-like
jg30126.t1	Belongs to the NPH3 family	BTB/POZ | NPH3	BTB/POZ domain-containing protein SR1IP1	BTB/POZ domain-containing protein At5g67385
jg24495.t1	leucine-rich repeat extensin-like protein	NA	Leucine-rich repeat extensin-like protein 7	leucine-rich repeat extensin-like protein 4
jg8846.t1	zinc finger	Integrase	NA	NA
jg45870.t1	30S ribosomal protein	Ribosomal	30S ribosomal protein S17	uncharacterized protein LOC8268720
jg7933.t1	RING-type E3 ubiquitin transferase	U-box	U-box domain-containing protein 44	U-box domain-containing protein
jg1911.t1	Galactinol--sucrose galactosyltransferase-like	Raffinose	Galactinol--sucrose galactosyltransferase	LOW QUALITY PROTEIN: galactinol--sucrose galactosyltransferase-like
jg23012.t1	Zinc finger protein VAR3	Zn-finger	Zinc finger protein VAR3, chloroplastic	zinc finger protein VAR3, chloroplastic
jg3370.t1	inactive receptor kinase	Leucine | Protein	Probable inactive receptor kinase At1g48480	probable inactive receptor kinase At5g16590
jg9671.t1	cytochrome-b5 reductase activity, acting on NAD(P)H	Oxidoreductase | Oxidoreductase	NADH--cytochrome b5 reductase 1	NA
jg13923.t1	GTP binding	Ras	Rac-like GTP-binding protein ARAC6	rac-like GTP-binding protein RHO1
jg34712.t1	U1 zinc finger	OCRE | U1	Zinc finger protein ZOP1	zinc finger protein ZOP1 isoform X1
jg13128.t1	Protein of unknown function (DUF3752)	DnaJ | Protein	Protein HLJ1	uncharacterized protein LOC8262717 isoform X1
jg1590.t1	Retrotransposon gag protein	NA	NA	PREDICTED: uncharacterized protein LOC104602705
jg46385.t1	cytochrome p450	NA	Cytochrome P450 76C1	PREDICTED: probable (S)-N-methylcoclaurine 3'-hydroxylase isozyme 2
jg13165.t1	RNA polymerase II transcription regulator recruiting activity	Myb-like	Transcription factor MYB17	transcription factor MYB41
jg23010.t1	Domain of unknown function (DUF4539)	Domain	Uncharacterized protein C17orf53 homolog	uncharacterized protein C17orf53 homolog
jg40992.t1	Monocopper oxidase-like protein	Multicopper	Monocopper oxidase-like protein SKU5	hypothetical protein POPTR_008G032200
jg21448.t2	Leucine aminopeptidase	Microsomal	Signal peptidase complex-like protein DTM1	signal peptidase complex-like protein DTM1
jg34710.t1	polyadenylate-binding protein	RNA	Polyadenylate-binding protein RBP47B	polyadenylate-binding protein RBP47
jg27601.t2	BEST Arabidopsis thaliana protein match is	NA	NA	uncharacterized protein LOC110642855
jg32209.t1	ABC transporter G family member	ABC-2 | ABC	ABC transporter G family member 5	hypothetical protein ES332_D04G039400v1
jg45978.t1	cationic amino acid transporter	Amino | C-terminus	Cationic amino acid transporter 8, vacuolar	cationic amino acid transporter 8, vacuolar
jg12572.t1	Belongs to the peptidase M10A family	Putative	Metalloendoproteinase 1-MMP	NA
jg27215.t1	glutathione transferase activity	Glutathione | Glutathione	Probable glutathione S-transferase	glutathione S-transferase U7-like
jg6962.t1	copper chaperone activity	Cytochrome	Cytochrome c oxidase copper chaperone 1	hypothetical protein PHAVU_004G175600g
jg1781.t1	NA	NA	NA	Maternal effect embryo arrest 9
jg20056.t1	Belongs to the actin-binding proteins ADF family	Cofilin/tropomyosin-type	Actin-depolymerizing factor 7	putative actin-depolymerizing factor 12
jg2694.t1	Peptidyl-prolyl cis-trans isomerase	FKBP-type	Peptidyl-prolyl cis-trans isomerase FKBP20-2, chloroplastic	peptidyl-prolyl cis-trans isomerase FKBP20-2, chloroplastic isoform X1
jg46387.t1	START domain	Homeodomain | START	Homeobox-leucine zipper protein HDG1	homeobox-leucine zipper protein ANTHOCYANINLESS 2 isoform X1
jg10015.t1	Survival protein SurE	Survival	5'-nucleotidase SurE	5'-nucleotidase SurE isoform X1
jg38022.t1	Protein Brevis radix-like	Transcription | Transcription	Protein Brevis radix-like 4	protein Brevis radix-like 4
jg38755.t1	germin-like protein	NA	Putative germin-like protein 2-1	PREDICTED: putative germin-like protein 2-1
jg7529.t1	Belongs to the formin-like family	C2 | Formin	Formin-like protein 20	hypothetical protein E1A91_D12G205700v1
jg30876.t1	Phosphate transporter PHO1 homolog 3-like	EXS	Phosphate transporter PHO1 homolog 3	phosphate transporter PHO1 homolog 3
jg31281.t1	S-adenosylmethionine decarboxylase	Adenosylmethionine	S-adenosylmethionine decarboxylase proenzyme	S-adenosylmethionine decarboxylase proenzyme
jg949.t1	transcription factor	Helix-loop-helix	Transcription factor bHLH36	transcription factor bHLH126-like isoform X1
jg29471.t1	cytoskeleton organization	Actin	Actin	actin 4
jg39217.t1	60S ribosomal protein	Ribosomal | Ribosomal	60S ribosomal protein L8	NA
jg1041.t1	Belongs to the cytochrome P450 family	Cytochrome	Cytokinin hydroxylase	putative cytochrome P450 protein
jg12570.t1	Vacuolar protein sorting-associated protein	Vacuolar	Vacuolar protein sorting-associated protein 26B	vacuolar protein sorting-associated protein 26A-like
jg1251.t1	inactive receptor kinase	Protein	Probable inactive receptor kinase At2g26730	probable inactive receptor kinase At2g26730
jg2696.t1	Biotin carboxylase 1	Biotin | Biotin | Carbamoyl-phosphate	Biotin carboxylase 1, chloroplastic	NA
jg6574.t1	methyltransferase	Methyltransferase	Malonyl-[acyl-carrier protein] O-methyltransferase	Methyltransferase type 11
jg7566.t1	Nucleolar protein	NUC153	Nucleolar protein 10	nucleolar protein 10 isoform X2
jg22128.t1	AT-rich interactive domain-containing protein	ARID/BRIGHT	AT-rich interactive domain-containing protein 4	LOW QUALITY PROTEIN: AT-rich interactive domain-containing protein 4
jg29473.t1	Dolichyl-phosphate	Glycosyl	Dolichyl-phosphate beta-glucosyltransferase	NA
jg29473.t2	Dolichyl-phosphate	Glycosyl	Dolichyl-phosphate beta-glucosyltransferase	NA
jg14332.t1	Belongs to the terpene cyclase mutase family	Squalene-hopene	Beta-amyrin synthase	LOW QUALITY PROTEIN: beta-amyrin synthase-like
jg25353.t1	Cofactor assembly of complex C subunit B	Cofactor	Protein COFACTOR ASSEMBLY OF COMPLEX C SUBUNIT B CCB1, chloroplastic	Cofactor assembly of complex C subunit B, CCB
jg43149.t1	U2 small nuclear ribonucleoprotein	Leucine-rich	U2 small nuclear ribonucleoprotein A'	U2 small nuclear ribonucleoprotein A'
jg13592.t1	Uncharacterized protein family UPF0054	haloacid | Uncharacterized	Endoribonuclease YBEY, chloroplastic	uncharacterized protein LOC110639776
jg44638.t1	Acyl-protein thioesterase	Phospholipase/Carboxylesterase	Acyl-protein thioesterase 2	PREDICTED: acyl-protein thioesterase 2-like
jg36394.t1	PHR1-LIKE 1-like	MYB-CC | Myb-like	Protein PHR1-LIKE 1	protein PHR1-LIKE 1 isoform X1
jg8844.t1	Pentatricopeptide repeat-containing protein	linker	Telomere repeat-binding factor 1	telomere repeat-binding factor 1
jg21469.t1	Divergent CCT motif	Jas | tify	Protein TIFY 10B	conserved hypothetical protein
jg7931.t1	Internal alternative NAD(P)H-ubiquinone oxidoreductase	Pyridine	Internal alternative NAD(P)H-ubiquinone oxidoreductase A1, mitochondrial	hypothetical protein
jg10691.t1	Belongs to the protein kinase superfamily	Protein	Shaggy-related protein kinase eta	shaggy-related protein kinase eta
jg10716.t1	STICHEL-like 3	DNA | DNA	Protein STICHEL-like 3	protein STICHEL-like 3
jg5200.t1	Serine threonine-protein kinase	Protein	Serine/threonine-protein kinase BSK6	probable serine/threonine-protein kinase BSK3 isoform X2
jg34628.t1	Protein CHAPERONE-LIKE PROTEIN OF POR1-like	Protein	Protein CHAPERONE-LIKE PROTEIN OF POR1, chloroplastic	hypothetical protein EJD97_000125
jg36396.t1	Histone-lysine n-methyltransferase	SET	Histone-lysine N-methyltransferase SUVR4	hypothetical protein ES288_D13G129300v1
jg42128.t1	Belongs to the AAA ATPase family	AAA+ | ATPase | Proteasomal	26S proteasome regulatory subunit 4 homolog A	26S proteasome regulatory subunit 4 homolog B
jg42856.t1	Omega-hydroxypalmitate O-feruloyl	Transferase	Omega-hydroxypalmitate O-feruloyl transferase	omega-hydroxypalmitate O-feruloyl transferase-like
jg3749.t1	Anaphase-promoting complex subunit 11 RING-H2 finger	Ubiquitin	NA	uncharacterized protein LOC8270263
jg632.t1	Pentatricopeptide repeat-containing protein	PPR | PPR	Pentatricopeptide repeat-containing protein At1g71210, mitochondrial	hypothetical protein ES319_A02G124200v1
jg18337.t1	Family of unknown function (DUF716)	Family	NA	uncharacterized protein LOC105632183
jg10241.t1	Belongs to the protein kinase superfamily	Protein	Probable serine/threonine-protein kinase PBL12	putative receptor-like protein kinase At1g72540
jg33300.t1	Glucose-1-phosphate adenylyltransferase small subunit	Nucleotidyl	Inactive glucose-1-phosphate adenylyltransferase small subunit 2, chloroplastic	inactive glucose-1-phosphate adenylyltransferase small subunit 2, chloroplastic isoform X1
jg27603.t1	Belongs to the mitochondrial carrier (TC 2.A.29) family	Mitochondrial	Mitochondrial thiamine diphosphate carrier 2	NA
jg4426.t1	glucose-6-phosphate phosphate translocator	Triose-phosphate	Glucose-6-phosphate/phosphate translocator 1, chloroplastic	glucose-6-phosphate/phosphate translocator 1, chloroplastic
jg25606.t1	NA	Gibberellin	NA	NA
jg2166.t1	omega-3 fatty acid desaturase	Domain	Omega-3 fatty acid desaturase, endoplasmic reticulum	omega-3 fatty acid desaturase
jg6999.t1	rem39,vrn1	B3	B3 domain-containing transcription factor VRN1	hypothetical protein EZV62_011420
jg28402.t1	Organic cation carnitine transporter	NA	NA	NA
jg46062.t1	Carboxylesterase	alpha/beta	Probable carboxylesterase 18	probable carboxylesterase 18
jg45392.t1	Belongs to the glycosyltransferase 8 family	Glycosyl	Probable galacturonosyltransferase 12	Galacturonosyltransferase
jg47758.t1	BEST Arabidopsis thaliana protein match is	Reverse	Putative ribonuclease H protein At1g65750	uncharacterized protein LOC116117284
jg33302.t1	deSI-like protein	PPPDE	DeSI-like protein At4g17486	deSI-like protein At4g17486 isoform X1
jg9892.t1	NA	cAMP-regulated	NA	Endosulfine domain-containing protein
jg630.t1	auxin-induced protein	Auxin	Auxin-responsive protein SAUR20	indole-3-acetic acid-induced protein ARG7
jg8005.t1	Belongs to the GST superfamily	Glutathione | Glutathione	Glutathione S-transferase U7	glutathione s-transferase, putative
jg47697.t1	Protein NRT1 PTR FAMILY	POT	Protein NRT1/ PTR FAMILY 8.3	protein NRT1/ PTR FAMILY 8.3
jg27845.t1	Autophagy-related protein	NA	Autophagy-related protein 18a	autophagy-related protein 18a
jg44602.t1	NA	NA	NA	uncharacterized protein LOC8261339
jg30411.t1	Belongs to the disease resistance NB-LRR family	NB-ARC | Rx	Putative disease resistance RPP13-like protein 1	NA
jg9668.t1	NA	NA	NA	uncharacterized protein LOC7491583
jg14998.t1	Prolyl endopeptidase-like	Prolyl | Prolyl	Prolyl endopeptidase	PREDICTED: prolyl endopeptidase-like
jg25299.t1	ethylene-responsive transcription factor	AP2	Ethylene-responsive transcription factor ESR2	ethylene-responsive transcription factor ESR2-like
jg3284.t1	5-methyltetrahydropteroyltriglutamate-- homocysteine	Cobalamin-independent | Cobalamin-independent	5-methyltetrahydropteroyltriglutamate--homocysteine methyltransferase 1	5-methyltetrahydropteroyltriglutamate--homocysteine methyltransferase
jg1249.t1	NHL domain-containing protein	NA	NA	NA
jg10577.t1	Auxin-repressed 12.5 kDa	Dormancy/auxin	Dormancy-associated protein homolog 1	auxin-repressed 12.5 kDa protein isoform X2
jg32101.t1	Sulfite exporter TauE/SafE	Sulfite	Sulfite exporter TauE/SafE family protein 4	Transmembrane protein TauE like protein
jg43274.t1	Replication factor C subunit	ATPase | Replication	Replication factor C subunit 2	NA
jg32128.t1	meiotic spindle midzone assembly	NA	NA	hypothetical protein
jg1253.t1	DNA repair protein	XPG | XPG	DNA repair protein UVH3	DNA repair protein UVH3 isoform X1
jg17147.t2	Belongs to the class I-like SAM-binding methyltransferase superfamily. Erg6 SMT family	Methyltransferase | Sterol	24-methylenesterol C-methyltransferase 2	24-methylenesterol C-methyltransferase 2-like
jg25493.t2	Catalyzes the rate-limiting step of the oxidative pentose-phosphate pathway, which represents a route for the dissimilation of carbohydrates besides glycolysis	Glucose-6-phosphate | Glucose-6-phosphate	Glucose-6-phosphate 1-dehydrogenase 6, cytoplasmic	glucose-6-phosphate 1-dehydrogenase, cytoplasmic
jg34831.t1	Protein RRP5 homolog	S1 | Suppressor	rRNA biogenesis protein RRP5	rRNA biogenesis protein RRP5
jg32825.t1	Protein of unknown function, DUF393	Protein	DCC family protein At1g52590, chloroplastic	hypothetical protein MANES_04G115000
jg49403.t1	Blue copper	Plastocyanin-like	Stellacyanin	PREDICTED: mavicyanin-like
jg21492.t1	Ribonuclease H protein	NA	NA	uncharacterized protein LOC106369758
jg22427.t1	Belongs to the peroxidase family. Classical plant (class III) peroxidase subfamily	Peroxidase	Lignin-forming anionic peroxidase	uncharacterized protein LOC8265433
jg38972.t1	NA	Protein	NA	NA
jg36120.t1	Phytochromobilin ferredoxin oxidoreductase	Ferredoxin-dependent	Phytochromobilin:ferredoxin oxidoreductase, chloroplastic	NA
jg40278.t1	Encoded by	Stress	NA	LOW QUALITY PROTEIN: uncharacterized protein LOC116135727
jg8229.t1	NA	NA	NA	uncharacterized protein LOC18102927 isoform X2
jg2817.t1	Gibberellin-regulated protein	Gibberellin	Peamaclein	peamaclein
jg33064.t1	Serine aminopeptidase, S33	Alpha/beta	Cis-3-alkyl-4-alkyloxetan-2-one decarboxylase	hypothetical protein TanjilG_01141
jg33267.t1	Exopolygalacturonase-like	NA	Polygalacturonase	NA
jg4146.t1	Subtilisin-like protease	Transcriptional	Transcription repressor OFP13	hypothetical protein DKX38_014773
jg14124.t1	protein disulfide oxidoreductase activity	NB-ARC	Putative disease resistance RPP13-like protein 1	putative disease resistance RPP13-like protein 1 isoform X1
jg38544.t1	Long-chain fatty alcohol oxidase involved in the omega- oxidation pathway of lipid degradation	GMC	Long-chain-alcohol oxidase FAO2	Long-chain-alcohol oxidase
jg19349.t1	Plastocyanin-like domain	Plastocyanin-like	Mavicyanin	mavicyanin-like
jg31279.t1	F-box FBD LRR-repeat protein	FBD | F-box	F-box/FBD/LRR-repeat protein At1g13570	F-box/FBD/LRR-repeat protein At1g13570-like
jg32085.t1	Protein mago nashi homolog	Mago	Protein mago nashi homolog 2	protein mago nashi homolog
jg34194.t1	two-component response regulator	Response	Two-component response regulator ARR17	two-component response regulator ARR17-like
jg41643.t1	NA	Hen1	NA	uncharacterized protein LOC110634418 isoform X1
jg2815.t1	ARM-repeat Tetratricopeptide repeat (TPR)-like protein	NA	Tetratricopeptide repeat protein 1	uncharacterized protein LOC8288519 isoform X1
jg33265.t1	CMP-sialic acid transporter	Nucleotide-sugar	UDP-N-acetylglucosamine transporter ROCK1	CMP-sialic acid transporter 5
jg31652.t1	Annexin D2-like	Annexin	Annexin D2	annexin D2 isoform X2
jg14770.t1	Cytochrome p450	Cytochrome	Cytochrome P450 82A4	cytochrome P450 CYP82D47-like
jg3330.t1	deoxyhypusine	NA	Deoxyhypusine synthase	deoxyhypusine synthase isoform X2
jg45390.t1	Belongs to the TRAFAC class myosin-kinesin ATPase superfamily. Kinesin family	Kinesin	Kinesin-like protein KIN-14N	kinesin-like protein KIN-14N isoform X1
jg6696.t1	Peptidoglycan-binding LysM domain-containing protein	NA	NA	LysM and putative peptidoglycan-binding domain-containing protein 1
jg36746.t1	Protein arv1 homolog	Arv1-like	Protein ARV 1	protein arv1 homolog isoform X1
jg3359.t1	NA	NA	NA	hypothetical protein
jg8467.t1	PHD-zinc-finger like domain	PHD-finger | PHD-zinc-finger	Protein Jade-1	uncharacterized protein LOC110665553 isoform X2
jg11775.t1	CAAD domains of cyanobacterial aminoacyl-tRNA synthetase	CAAD	Protein CURVATURE THYLAKOID 1A, chloroplastic	protein CURVATURE THYLAKOID 1A, chloroplastic
jg40928.t1	Belongs to the NPH3 family	NPH3	Root phototropism protein 3	Root phototropism protein 3-like
jg14784.t1	NA	NA	NA	uncharacterized protein LOC7462892
jg25567.t1	tRNA (adenine(58)-N(1))-methyltransferase	tRNA	tRNA (adenine(58)-N(1))-methyltransferase catalytic subunit TRMT61A	tRNA (adenine(58)-N(1))-methyltransferase catalytic subunit TRMT61A
jg48712.t1	Cytochrome p450	Protein	NA	NA
jg10995.t1	mediator of RNA polymerase II transcription subunit	NA	Mediator of RNA polymerase II transcription subunit 18	mediator of RNA polymerase II transcription subunit 18
jg30472.t1	Belongs to the GRAS family	GRAS	GRAS family protein RAM1	scarecrow-like protein 21
jg15326.t3	Protein ACCUMULATION AND REPLICATION OF CHLOROPLASTS	MORN	Protein ACCUMULATION AND REPLICATION OF CHLOROPLASTS 3	protein ACCUMULATION AND REPLICATION OF CHLOROPLASTS 3 isoform X1
jg5099.t1	Belongs to the iron ascorbate-dependent oxidoreductase family	2OG-Fe(II) | non-haem	Probable 2-oxoglutarate-dependent dioxygenase At5g05600	probable 2-oxoglutarate-dependent dioxygenase At5g05600
jg16976.t1	phosphatase 2C	Protein	Probable protein phosphatase 2C 38	probable protein phosphatase 2C 38
jg34223.t1	Haloacid dehalogenase-like hydrolase	Haloacid	5-amino-6-(5-phospho-D-ribitylamino)uracil phosphatase, chloroplastic	5-amino-6-(5-phospho-D-ribitylamino)uracil phosphatase, chloroplastic-like isoform X2
jg10693.t1	The RING-variant domain is a C4HC3 zinc-finger like motif found in a number of cellular and viral proteins. Some of these proteins have been shown both in vivo and in vitro to have ubiquitin E3 ligase activity.	RING-variant	NA	uncharacterized protein LOC110603391
jg42860.t1	Histone H2A	Core | C-terminus	Histone H2A	histone H2A-like
jg36744.t1	COBRA-like protein	NA	COBRA-like protein 6	hypothetical protein CICLE_v10001652mg
jg24837.t1	Belongs to the universal ribosomal protein uS9 family	Ribosomal	30S ribosomal protein S9, chloroplastic	30S ribosomal protein S9, chloroplastic
jg31272.t1	NEMP family	NEMP	NA	uncharacterized protein LOC110655736 isoform X1
jg39538.t1	RING-H2 finger protein	Ring	Putative RING-H2 finger protein ATL69	hypothetical protein FH972_010962
jg36320.t1	phosphorelay sensor kinase activity	Response	Two-component response regulator 24	two-component response regulator ARR22 isoform X2
jg9251.t1	AP2-like ethylene-responsive transcription factor	AP2	AP2-like ethylene-responsive transcription factor AIL6	AP2-like ethylene-responsive transcription factor AIL6
jg11777.t1	receptor-like protein kinase	NA	Receptor-like protein kinase HERK 1	PREDICTED: probable receptor-like protein kinase At5g24010
jg22425.t1	mediator of RNA polymerase II transcription subunit	Transcription	Mediator of RNA polymerase II transcription subunit 10b	mediator of RNA polymerase II transcription subunit 10b isoform X2
jg37162.t1	NA	NA	NA	hypothetical protein FRACA_5180002
jg6960.t1	leucine-rich repeat receptor-like serine threonine-protein kinase	Leucine | Leucine | Leucine | Protein	Leucine-rich repeat receptor-like serine/threonine-protein kinase BAM1	leucine-rich repeat receptor-like serine/threonine-protein kinase BAM1
jg44259.t1	DDB1- and CUL4-associated factor	Sof1-like | WD	DDB1- and CUL4-associated factor 13	PREDICTED: DDB1- and CUL4-associated factor 13
jg12749.t1	cysteine--tRNA ligase	tRNA	Cysteine--tRNA ligase 2, cytoplasmic	cysteine--tRNA ligase 2, cytoplasmic-like isoform X1
jg24009.t1	Pentatricopeptide repeat-containing protein	PPR | PPR | Protein	Pentatricopeptide repeat-containing protein At3g58590	hypothetical protein DKX38_029727
jg19718.t1	Protein present in Fab1, YOTB, Vac1, and EEA1	FYVE	Vacuolar protein sorting-associated protein 27	NA
jg47273.t1	UPF0496 protein At4g34320-like	Protein	UPF0496 protein At4g34320	UPF0496 protein At4g34320-like
jg24558.t1	Dynein light chain	Dynein	Dynein light chain LC6, flagellar outer arm	dynein light chain 2, cytoplasmic
jg24372.t1	Annexin D5-like	Annexin	Annexin D5	annexin D5-like
jg3015.t1	WD repeat-containing protein	WD	WD repeat-containing protein 70	WD repeat-containing protein 70
jg24835.t1	E3 ubiquitin-protein ligase	NA	Probable E3 ubiquitin-protein ligase ARI5	unnamed protein product
jg1043.t1	Tripeptidyl-peptidase 2-like	Subtilase | Tripeptidyl	Tripeptidyl-peptidase 2	hypothetical protein
jg9253.t1	KIP1-like protein	KIP1-like	Protein NETWORKED 2D	protein NETWORKED 2D
jg34200.t1	Nucleolar complex protein 3 homolog	CBF/Mak21 | Nucleolar	Nucleolar complex protein 3 homolog	hypothetical protein DKX38_007568
jg20117.t1	NA	NA	NA	hypothetical protein FH972_016278
jg20497.t1	NADP-dependent D-sorbitol-6-phosphate dehydrogenase-like	Aldo/keto	NADP-dependent D-sorbitol-6-phosphate dehydrogenase	NADP-dependent D-sorbitol-6-phosphate dehydrogenase
jg5127.t1	helix loop helix domain	Helix-loop-helix	Transcription factor LAX PANICLE 1	transcription factor bHLH140
jg35603.t1	Late embryogenesis abundant protein	Late	NA	uncharacterized protein LOC18096629
jg47271.t1	PPIases accelerate the folding of proteins. It catalyzes the cis-trans isomerization of proline imidic peptide bonds in oligopeptides	Phosphotyrosyl	Serine/threonine-protein phosphatase 2A activator	serine/threonine-protein phosphatase 2A activator
jg6576.t1	Protein of unknown function (DUF3068)	Porin	Porin PorA	DUF3068 domain-containing protein
jg13562.t1	Ring finger	NA	NA	uncharacterized protein LOC110654923
jg28578.t1	Chromophore lyase	CpeT/CpcT	Chromophore lyase CRL, chloroplastic	JHL07K02.6 protein
jg25765.t1	Belongs to the protein kinase superfamily	Protein	Probable serine/threonine-protein kinase PIX7	probable serine/threonine-protein kinase PIX7 isoform X1
jg20472.t1	Belongs to the RecA family	recA	DNA repair protein recA homolog 2, mitochondrial	PREDICTED: DNA repair protein recA homolog 2, mitochondrial-like isoform X1
jg29391.t1	Farnesylcysteine	NA	NA	NA
jg31543.t1	Inactive leucine-rich repeat receptor-like protein kinase	NA	Probable inactive leucine-rich repeat receptor-like protein kinase At3g03770	Inactive leucine-rich repeat receptor-like protein kinase precursor
jg32087.t1	NA	NA	NA	uncharacterized protein LOC103439012
jg8925.t1	protein serine/threonine kinase activity	NA	Probable receptor-like protein kinase At5g61350	putative receptor-like protein kinase
jg29068.t1	leucine-rich repeat extensin-like protein	Leucine	Pollen-specific leucine-rich repeat extensin-like protein 3	leucine-rich repeat extensin-like protein 4
jg34676.t1	NA	NA	NA	hypothetical protein COLO4_07888
jg35919.t1	Belongs to the eukaryotic ribosomal protein P1 P2 family	60s	60S acidic ribosomal protein P2	60S acidic ribosomal protein P2B
jg1598.t1	WD repeat-containing protein	WD	WD repeat-containing protein 44	WD repeat-containing protein 44
jg5125.t2	transcription factor	AAA | C2HE | Macro | Scavenger	Transcription factor bHLH140	NA
jg5125.t1	transcription factor	AAA | C2HE | Macro | Scavenger	Transcription factor bHLH140	NA
jg48030.t1	isoform X1	NA	NA	uncharacterized protein LOC7470739 isoform X2
jg18737.t1	Cotton fibre expressed protein	F-box	Putative F-box protein At3g10430	hypothetical protein
jg20470.t1	Glycosyltransferase-like	Glycosyltransferase	Glycosyltransferase-like At3g57200	hypothetical protein D8674_008724
jg48617.t1	Floral homeotic protein PMADS	K-box | SRF-type	Agamous-like MADS-box protein MADS9	floral homeotic protein PMADS 2
jg39690.t1	Homeobox-leucine zipper protein	Homeobox | Homeodomain	Homeobox-leucine zipper protein HAT22	hypothetical protein CCACVL1_26580
jg36045.t1	F-Box protein	F-box	NA	F-box protein At3g07870-like
jg29393.t1	DNA-damage-repair toleration protein	Leucine	DNA damage-repair/toleration protein DRT100	PREDICTED: DNA-damage-repair/toleration protein DRT100-like
jg25480.t1	Protein of unknown function (DUF707)	Protein	NA	uncharacterized protein LOC110605171 isoform X2
jg8927.t1	ligase activity	NA	4-coumarate--CoA ligase-like 3	4-coumarate--CoA ligase-like 5
jg21788.t1	Belongs to the protein kinase superfamily	Protein	Serine/threonine-protein kinase STY46	serine/threonine-protein kinase STY46-like
jg43588.t1	Wall-associated receptor kinase	Protein | Wall-associated	Wall-associated receptor kinase 2	wall-associated receptor kinase 2
jg3789.t1	G-type lectin S-receptor-like serine threonine-protein kinase	Protein | Protein	G-type lectin S-receptor-like serine/threonine-protein kinase At4g03230	G-type lectin S-receptor-like serine/threonine-protein kinase At4g03230
jg16974.t1	Integral membrane protein TerC family	Integral	Thylakoid membrane protein TERC, chloroplastic	hypothetical protein CICLE_v10011952mg
jg34221.t1	Potassium transporter	GATA-type	NA	uncharacterized protein LOC8259533
jg23150.t1	Coiled-coil domain-containing protein	Protein | Vacuolar-sorting	Syndetin	syndetin isoform X1
jg27520.t1	NA	F-box | F-box	Putative F-box protein At5g62660	putative F-box protein At1g50870
jg12961.t1	Nodulin-like	Nodulin-like	Protein NUCLEAR FUSION DEFECTIVE 4	protein NUCLEAR FUSION DEFECTIVE 4-like
jg11334.t1	Methylmalonate-semialdehyde dehydrogenase	Aldehyde	Methylmalonate-semialdehyde dehydrogenase [acylating], mitochondrial	methylmalonate-semialdehyde dehydrogenase
jg40946.t1	Ras-related protein	Ras	Ras-related protein Rab7	ras-related protein Rab7
jg11873.t1	Anthranilate N-benzoyltransferase protein	Transferase	NA	Transferase
jg31289.t1	E3 ubiquitin-protein ligase	Ring	E3 ubiquitin-protein ligase RHA2A	hypothetical protein VITISV_039590
jg28637.t1	Clathrin assembly protein	ANTH	Probable clathrin assembly protein At4g32285	ENTH/VHS/GAT family protein
jg46847.t1	Protein cornichon homolog	Cornichon	Protein cornichon homolog 4	protein cornichon homolog 4
jg44798.t1	LRR-repeat protein	NA	NA	PREDICTED: FBD-associated F-box protein At1g66310-like
jg20703.t1	Belongs to the 'GDSL' lipolytic enzyme family	GDSL-like	GDSL esterase/lipase At2g31550	GDSL esterase/lipase
jg5892.t1	BEST Arabidopsis thaliana protein match is Arabidopsis protein of	Arabidopsis	NA	uncharacterized protein LOC112171386
jg9001.t1	NA	NA	NA	uncharacterized protein LOC110600315
jg30748.t1	Germin-like protein subfamily 1 member	Cupin	Germin-like protein subfamily 1 member 1	PREDICTED: germin-like protein subfamily 1 member 1
jg47718.t1	General transcription factor IIF subunit	TFIIF,	General transcription factor IIF subunit 2	general transcription factor IIF subunit 2-like isoform X2
jg21621.t1	Protein of unknown function (DUF3537)	Protein	NA	uncharacterized protein LOC105637439
jg16408.t1	Belongs to the terpene cyclase mutase family	Squalene-hopene | Squalene-hopene	Beta-amyrin synthase	LOW QUALITY PROTEIN: beta-amyrin synthase-like
jg33021.t1	Phosphatidylcholine diacylglycerol cholinephosphotransferase 1-like	NA	Phosphatidylcholine:diacylglycerol cholinephosphotransferase 1	phosphatidylcholine:diacylglycerol cholinephosphotransferase 2
jg2220.t1	regulation of response to stimulus	NA	NA	NA
jg31669.t2	RNA polymerase II transcription regulator recruiting activity	Myb-like	Anthocyanidin 3-O-glucosyltransferase 5	UDP-glycosyltransferase 1
jg11336.t1	Tryptophan aminotransferase-related protein	Alliinase | Allinase	Tryptophan aminotransferase-related protein 4	PREDICTED: tryptophan aminotransferase-related protein 4-like
jg20766.t1	isoflavone	NmrA-like	Phenylcoumaran benzylic ether reductase Pyrc5	NA
jg29005.t1	phospholipase	Lipase	Phospholipase A1-IIgamma	PREDICTED: phospholipase A1-IIgamma-like
jg23830.t1	Protein of unknown function (DUF502)	Protein	Protein LIKE COV 3	protein LIKE COV 3
jg4172.t1	poly ADP-ribose polymerase	BRCA1 | PADR1 | Poly(ADP-ribose) | Poly(ADP-ribose) | WGR	Protein ADP-ribosyltransferase PARP3	LOW QUALITY PROTEIN: putative poly
jg3017.t1	rpm1 interacting protein 13	NA	NA	uncharacterized protein LOC107426470 isoform X1
jg4832.t1	Racemase	NA	NA	NA
jg15598.t1	Protein of unknown function (DUF760)	Protein	NA	uncharacterized protein LOC110664240
jg9127.t1	NAC domain-containing protein	No	NAC domain-containing protein 82	NAC domain-containing protein 82-like isoform X1
jg33935.t1	RbcX protein	RbcX	Chaperonin-like RBCX protein 1, chloroplastic	chaperonin-like RBCX protein 1, chloroplastic
jg9127.t2	NAC domain-containing protein	No	NAC domain-containing protein 82	NAC domain-containing protein 82-like isoform X1
jg38612.t1	Programmed cell death protein 7	NA	U11/U12 small nuclear ribonucleoprotein 59 kDa protein	U11/U12 small nuclear ribonucleoprotein 59 kDa protein isoform X2
jg9952.t1	Belongs to the Ca(2 ) cation antiporter (CaCA) (TC 2.A.19) family	Sodium/calcium	Cation/calcium exchanger 4	cation/calcium exchanger 4
jg21623.t1	Peptide chain release factor	PCRF | RF-1	Peptide chain release factor PrfB1, chloroplastic	peptide chain release factor PrfB1, chloroplastic
jg20764.t1	Pentatricopeptide repeat-containing protein	NA	NA	NA
jg31626.t1	Cytochrome p450	Cytochrome	Premnaspirodiene oxygenase	premnaspirodiene oxygenase-like
jg20588.t1	Belongs to the peroxidase family. Classical plant (class III) peroxidase subfamily	Peroxidase	Peroxidase 6	peroxidase 65-like
jg39504.t1	Ribulose bisphosphate carboxylase oxygenase activase	NA	NA	PREDICTED: ribulose bisphosphate carboxylase/oxygenase activase, chloroplastic
jg29007.t1	Protein of unknown function (DUF455)	Protein	Uncharacterized protein HI_0077	hypothetical protein DKX38_029724
jg41272.t1	ethylene-responsive transcription factor	AP2	Ethylene-responsive transcription factor 1A	NA
jg33421.t1	NA	NA	NA	uncharacterized protein LOC110670539 isoform X1
jg27487.t1	gag-polypeptide of LTR copia-type	NA	NA	PREDICTED: uncharacterized protein LOC107058947
jg9125.t1	Serine threonine-protein phosphatase	Calcineurin-like	Serine/threonine-protein phosphatase 7	serine/threonine-protein phosphatase 7-like
jg34705.t1	Belongs to the TRAFAC class dynamin-like GTPase superfamily. Dynamin Fzo YdjA family	Dynamin | Dynamin | Dynamin	Dynamin-related protein 3A	dynamin-related protein 3A-like
jg48032.t1	Nuclear pore complex protein	Nup85	Nuclear pore complex protein NUP85	nuclear pore complex protein NUP85
jg3555.t1	LRR receptor-like serine threonine-protein kinase	Leucine | Malectin | Protein	Probable LRR receptor-like serine/threonine-protein kinase At1g07650	NA
jg10158.t1	Tetratricopeptide repeats	NA	Multiple organellar RNA editing factor 3, mitochondrial	stress protein DDR48
jg31410.t1	30S ribosomal protein 3	Plastid	30S ribosomal protein 3, chloroplastic	30S ribosomal protein 3-1, chloroplastic
jg44038.t2	macrophage migration inhibitory factor	Macrophage	Macrophage migration inhibitory factor homolog	PREDICTED: macrophage migration inhibitory factor homolog isoform X2
jg39692.t1	RNA polymerase II transcription regulator recruiting activity	NA	Transcription factor RAX3	hypothetical protein C4D60_Mb06t31550
jg18735.t1	Protein of unknown function (DUF1639)	Protein	NA	uncharacterized protein LOC105632303
jg44038.t1	Macrophage migration inhibitory factor	Macrophage	Macrophage migration inhibitory factor homolog	PREDICTED: macrophage migration inhibitory factor homolog isoform X2
jg7521.t1	flavin-containing monooxygenase	Flavin-binding	Flavin-containing monooxygenase FMO GS-OX-like 9	flavin-containing monooxygenase FMO GS-OX-like 9
jg35350.t1	UNC93-like protein	NA	UNC93-like protein 1	hypothetical protein GOBAR_DD29112
jg22257.t1	leucine-rich repeat extensin-like protein	Leucine | Leucine	Leucine-rich repeat extensin-like protein 6	leucine-rich repeat extensin-like protein 4
jg22755.t1	negative regulation of mitochondrial fusion	Peptidase	Metalloendopeptidase OMA1, mitochondrial	PREDICTED: mitochondrial metalloendopeptidase OMA1-like
jg8729.t1	Uncharacterized conserved protein (DUF2358)	Uncharacterized	NA	hypothetical protein FH972_006463
jg10343.t1	AtPRD1,PRD1	NA	NA	NA
jg34707.t1	Ribose-phosphate pyrophosphokinase	N-terminal | Phosphoribosyl	Ribose-phosphate pyrophosphokinase 1	ribose-phosphate pyrophosphokinase 1 isoform X2
jg12455.t1	Transmembrane emp24 domain-containing protein	emp24/gp25L/p24	Transmembrane emp24 domain-containing protein p24beta3	hypothetical protein DKX38_015419
jg34038.t1	DSBA-like thioredoxin domain	DSBA-like	Uncharacterized protein YwbO	uncharacterized protein LOC18107347
jg7523.t1	Zinc-finger of C2H2 type	Zinc-finger	NA	UBP1-associated proteins 1C-like
jg30238.t1	ATP-dependent RNA helicase	NA	NA	ATP-dependent RNA helicase eIF4A-like
jg41522.t1	Glutathione S-transferase	Glutathione	Glutathione S-transferase T1	glutathione S-transferase T1
jg21145.t1	Ras-related protein	Ras	Ras-related protein Rab7	ras-related protein Rab7
jg5890.t1	gene silencing by RNA	Arabidopsis	NA	PREDICTED: uncharacterized protein LOC101305723
jg43168.t1	DEAD-box ATP-dependent RNA helicase	DBP10CT | DEAD/DEAH | Helicase	Putative DEAD-box ATP-dependent RNA helicase 29	putative DEAD-box ATP-dependent RNA helicase 29 isoform X2
jg5595.t1	Protein of unknown function (DUF4079)	Protein	NA	PREDICTED: uncharacterized protein LOC100255653
jg24216.t1	N-alpha-acetyltransferase 35, NatC auxiliary	Mak10	N-alpha-acetyltransferase 35, NatC auxiliary subunit	NA
jg22385.t1	Catalyzes the ferrous insertion into protoporphyrin IX	Ferrochelatase	Ferrochelatase-2, chloroplastic	ferrochelatase-2, chloroplastic-like
jg28938.t1	K homology RNA-binding domain	KH	KH domain-containing protein At4g18375	KH domain-containing protein At4g18375 isoform X1
jg4769.t1	Belongs to the iron ascorbate-dependent oxidoreductase family	non-haem	NA	hypothetical protein F0562_009508
jg19370.t1	Pentatricopeptide repeat-containing protein	PPR	Pentatricopeptide repeat-containing protein At4g14850	pentatricopeptide repeat-containing protein At4g14850
jg41096.t1	glutathione s-transferase	Glutathione | Glutathione	Glutathione S-transferase DHAR2	S-crystallin
jg4316.t1	Synaptonemal complex protein	NA	NA	NA
jg32427.t1	NA	NA	NA	hypothetical protein CJ030_MR6G011328
jg9469.t2	Neurochondrin	Neurochondrin	NA	PREDICTED: neurochondrin
jg42120.t1	Endoglucanase	NA	Endoglucanase 25	endoglucanase 25-like
jg19300.t1	ATPase activity, coupled to transmembrane movement of substances	Domain	Transposon TX1 uncharacterized 149 kDa protein	uncharacterized protein LOC17875470
jg21147.t1	UPF0051 protein ABCI8	SUF	UPF0051 protein ABCI8, chloroplastic	UPF0051 protein ABCI8, chloroplastic-like isoform X1
jg7604.t1	F-box FBD LRR-repeat protein	NA	NA	hypothetical protein F3Y22_tig00112428pilonHSYRG00051
jg9950.t2	Nuclear pore complex protein	WD	DDB1- and CUL4-associated factor 13	DDB1- and CUL4-associated factor 13
jg9950.t1	Nuclear pore complex protein	WD	DDB1- and CUL4-associated factor 13	DDB1- and CUL4-associated factor 13
jg20399.t1	rem39,vrn1	B3	B3 domain-containing transcription factor VRN1	B3 domain-containing transcription factor VRN1-like protein
jg20399.t2	rem39,vrn1	B3	B3 domain-containing transcription factor VRN1	NA
jg39506.t1	In Between Ring fingers	IBR	E3 ubiquitin-protein ligase RNF144A	probable E3 ubiquitin-protein ligase RNF217
jg45933.t1	Olee1-like protein	Pollen	Olee1-like protein	NA
jg16729.t1	Glyoxylate succinic semialdehyde reductase	NAD | NAD-binding	Glyoxylate/succinic semialdehyde reductase 1	hypothetical protein DKX38_021630
jg42122.t1	NA	NA	NA	hypothetical protein GOBAR_AA12877
jg32425.t1	Catalyzes xyloglucan endohydrolysis (XEH) and or endotransglycosylation (XET). Cleaves and religates xyloglucan polymers, an essential constituent of the primary cell wall, and thereby participates in cell wall construction of growing tissues	Glycosyl | Xyloglucan	Xyloglucan endotransglucosylase/hydrolase protein 9	xyloglucan endotransglucosylase/hydrolase protein 9
jg31957.t1	Belongs to the group II decarboxylase family	Pyridoxal-dependent	Glutamate decarboxylase	PREDICTED: glutamate decarboxylase 4
jg22840.t1	RNA polymerase II transcription regulator recruiting activity	Myb-like	Transcription factor MYB58	transcription factor MYB63-like
jg40967.t1	WUSCHEL-related homeobox	Homeodomain	WUSCHEL-related homeobox 13	hypothetical protein CISIN_1g022516mg
jg11153.t1	Serine threonine-protein phosphatase	Calcineurin-like	Serine/threonine-protein phosphatase 7	hypothetical protein E1A91_D07G201700v1
jg46965.t1	ACT domain-containing protein	NA	ACT domain-containing protein ACR10	ACT domain-containing protein ACR10-like isoform X1
jg16456.t1	SNAP receptor activity	SNARE | Syntaxin	Syntaxin-121	syntaxin-121-like
jg32817.t1	4-diphosphocytidyl-2-C-methyl-D-erythritol kinase, chloroplastic	GHMP	4-diphosphocytidyl-2-C-methyl-D-erythritol kinase, chloroplastic/chromoplastic (Fragment)	NA
jg18328.t1	Domain of unknown function (DUF4283)	Domain	NA	PREDICTED: uncharacterized protein LOC109159424
jg27329.t1	Protein ROOT HAIR DEFECTIVE 3 homolog	Root	Protein ROOT HAIR DEFECTIVE 3 homolog 2	NA
jg16473.t1	acyl-CoA-binding protein	Acyl	Acyl-CoA-binding protein	acyl-CoA-binding protein
jg44481.t1	RWD	RWD	E3 ubiquitin-protein ligase RNF25	uncharacterized protein LOC105643225
jg13668.t1	DnaJ Hsp40 cysteine-rich domain superfamily protein	NA	NA	NA
jg13668.t2	DnaJ Hsp40 cysteine-rich domain superfamily protein	NA	NA	NA
jg12457.t1	Perakine reductase-like	Aldo/keto	Probable aldo-keto reductase 1	perakine reductase-like
jg12457.t2	Perakine reductase-like	Aldo/keto	Probable aldo-keto reductase 1	perakine reductase-like
jg49268.t1	NA	NA	NA	uncharacterized protein LOC108996201
jg11129.t1	Belongs to the peptidase A1 family	Xylanase | Xylanase	Aspartic proteinase Asp1	aspartic proteinase Asp1-like isoform X1
jg45385.t1	Shikimate kinase	Shikimate	Shikimate kinase 1, chloroplastic	putative shikimate kinase
jg32815.t1	Tryptophan/tyrosine permease family	Tryptophan/tyrosine	Tyrosine-specific transport protein	uncharacterized protein LOC110606210
jg38799.t1	Belongs to the major facilitator superfamily. Sugar transporter (TC 2.A.1.1) family	Sugar	Probable plastidic glucose transporter 1	probable plastidic glucose transporter 1 isoform X1
jg20908.t1	Non-specific lipid-transfer protein-like protein	Probable	Protein YLS3	protein YLS3
jg20983.t1	NA	NA	NA	uncharacterized protein LOC112034388
jg16471.t1	Fasciclin-like arabinogalactan protein	Fasciclin	Fasciclin-like arabinogalactan protein 17	fasciclin-like arabinogalactan protein 16
jg13773.t1	Catalyzes the formation of N(7)-methylguanine at position 46 (m7G46) in tRNA	Putative	tRNA (guanine-N(7)-)-methyltransferase	hypothetical protein DKX38_010806
jg4830.t1	Nudix hydrolase 19	NADH | NADH | NUDIX	Nudix hydrolase 19, chloroplastic	nudix hydrolase 19, chloroplastic-like isoform X2
jg6449.t1	Aldo-keto reductase family 4 member	Aldo/keto	NADPH-dependent aldo-keto reductase, chloroplastic	hypothetical protein ES288_A04G117800v1
jg38514.t1	acid phosphatase	HAD	Acid phosphatase 1	acid phosphatase 1
jg4038.t1	proline-rich domain in spliceosome associated proteins	PSP	Zinc finger CCHC domain-containing protein 8	uncharacterized protein LOC110671573, partial
jg9296.t1	Haloacid dehalogenase-like hydrolase domain-containing protein At4g39970	Haloacid	Haloacid dehalogenase-like hydrolase domain-containing protein At4g39970	haloacid dehalogenase-like hydrolase domain-containing protein At4g39970
jg1879.t1	protein trichome birefringence-like	GDSL/SGNH-like | PMR5	Protein trichome birefringence-like 16	Trichome birefringence-like 16
jg46192.t1	U-box domain-containing protein	Armadillo/beta-catenin-like	U-box domain-containing protein 4	hypothetical protein E1A91_D06G190400v1
jg10106.t1	The coatomer is a cytosolic protein complex that binds to dilysine motifs and reversibly associates with Golgi non- clathrin-coated vesicles, which further mediate biosynthetic protein transport from the ER, via the Golgi up to the trans Golgi network	Anaphase-promoting | Coatomer | Coatomer | WD	Coatomer subunit alpha-1	NA
jg12036.t1	Encoded by	NAD	Vestitone reductase	hypothetical protein MANES_05G045600
jg22236.t1	Belongs to the class I-like SAM-binding methyltransferase superfamily. Protein arginine N- methyltransferase family	Ribosomal	Protein arginine N-methyltransferase 1.1	probable protein arginine N-methyltransferase 1.2
jg44483.t1	SAWADEE domain	NA	NA	hypothetical protein CICLE_v10015675mg
jg25482.t1	Beta-1,4-mannosyl-glycoprotein 4-beta-N-acetylglucosaminyltransferase-like	Glycosyltransferase	Beta-1,4-mannosyl-glycoprotein 4-beta-N-acetylglucosaminyltransferase	uncharacterized protein LOC105633817 isoform X1
jg25482.t2	Beta-1,4-mannosyl-glycoprotein 4-beta-N-acetylglucosaminyltransferase-like	Glycosyltransferase	Beta-1,4-mannosyl-glycoprotein 4-beta-N-acetylglucosaminyltransferase	uncharacterized protein LOC105633817 isoform X2
jg12947.t1	Pentatricopeptide repeat-containing protein	Pentacotripeptide-repeat | PPR | PPR	Pentatricopeptide repeat-containing protein At5g55840	pentatricopeptide repeat-containing protein At5g55840 isoform X1
jg26707.t1	regulation of response to stimulus	NA	Disease resistance protein L6	N2-D protein
jg35485.t1	Serine threonine-protein kinase Nek5-like	Protein	Serine/threonine-protein kinase Nek5	NA
jg10038.t1	Small nuclear ribonucleoprotein	LSM	Probable small nuclear ribonucleoprotein F	probable small nuclear ribonucleoprotein F
jg21463.t1	NA	NA	NA	uncharacterized protein LOC115725020
jg32599.t1	Optic atrophy 3 protein	Optic	NA	OPA3 domain-containing protein
jg3818.t1	NA	NA	NA	uncharacterized protein LOC110668264
jg38516.t1	eukaryotic translation initiation factor	Eukaryotic	Eukaryotic translation initiation factor isoform 4E-2	eukaryotic translation initiation factor-like
jg48346.t1	Serine threonine-protein kinase	Protein	Serine/threonine-protein kinase Nek2	NIMA-related kinase 4 isoform 1
jg4921.t1	NA	NA	NA	uncharacterized protein LOC115977175
jg11936.t1	Very-long-chain enoyl-CoA	3-oxo-5-alpha-steroid	Very-long-chain enoyl-CoA reductase	3-oxo-5-alpha-steroid 4-dehydrogenase
jg22234.t1	NA	NA	NA	uncharacterized protein LOC115671176
jg9679.t1	WAT1-related protein	EamA-like	WAT1-related protein At4g15540	WAT1-related protein At4g15540-like isoform X1
jg38009.t2	Growth-regulating factor	QLQ | WRC	Growth-regulating factor 1	growth-regulating factor 1-like isoform X1
jg38009.t1	Growth-regulating factor	QLQ | WRC	Growth-regulating factor 1	growth-regulating factor 1 isoform X1
jg32203.t1	Histone H2A	Core | C-terminus	Histone H2A.1	PREDICTED: histone H2A.1-like
jg12945.t1	RING-type E3 ubiquitin transferase	Armadillo/beta-catenin-like | U-box	U-box domain-containing protein 14	U-box domain-containing protein 14
jg42907.t1	NA	NA	NA	hypothetical protein A2V88_15420
jg36627.t1	Belongs to the SIS family. GutQ KpsF subfamily	CBS | SIS	Probable arabinose 5-phosphate isomerase	probable arabinose 5-phosphate isomerase
jg9142.t1	NAC domain-containing protein	No	Protein ATAF2	hypothetical protein DKX38_011625
jg40965.t1	DENN domain and WD repeat-containing protein SCD1	DENN | uDENN | WD	DENN domain and WD repeat-containing protein SCD1	DENN domain and WD repeat-containing protein SCD1 isoform X1
jg5743.t1	Protein RMD5 homolog	CTLH/CRA | RING-type	Protein RMD5 homolog	protein RMD5 homolog A-like isoform X1
jg31955.t1	NA	NA	NA	hypothetical protein CJ030_MR6G021535
jg28026.t1	Belongs to the plant LTP family	NA	Non-specific lipid-transfer protein 2	non-specific lipid-transfer protein 1-like
jg6428.t1	NA	NA	NA	uncharacterized protein LOC7454940
jg41833.t1	Ribonuclease H protein	zinc-binding	NA	hypothetical protein
jg36349.t1	Isoamylase 2	Alpha | Carbohydrate-binding	Isoamylase 2, chloroplastic	hypothetical protein FH972_006105
jg36349.t2	Isoamylase 2	NA	Isoamylase 2, chloroplastic	isoamylase 2, chloroplastic
jg32201.t1	Belongs to the formin-like family	Formin	Formin-like protein 11	hypothetical protein DKX38_019359
jg33410.t1	NA	NA	NA	uncharacterized protein LOC114263596 isoform X1
jg21900.t1	BEST Arabidopsis thaliana protein match is Calcium-binding EF hand family protein (TAIR AT1G64850.1)	NA	NA	calcium ion binding protein, putative
jg19848.t1	Belongs to the protein kinase superfamily. Ser Thr protein kinase family	Leucine | Protein	Receptor protein kinase TMK1	receptor protein kinase TMK1
jg38680.t1	Sodium hydrogen exchanger	Sodium/hydrogen	Sodium/hydrogen exchanger 4	sodium/hydrogen exchanger 4
jg2100.t1	acyl- acyl-carrier-protein --UDP-N-acetylglucosamine O-acyltransferase	Bacterial | Udp	Probable acyl-[acyl-carrier-protein]--UDP-N-acetylglucosamine O-acyltransferase, mitochondrial	probable acyl-
jg17259.t1	Pistil-specific extensin-like protein	Pollen	Pistil-specific extensin-like protein	pistil-specific extensin-like protein
jg48390.t1	Chalcone isomerase-like	Chalcone	Fatty-acid-binding protein 1	fatty-acid-binding protein 1
jg20696.t1	Small nuclear ribonucleoprotein	RNA	U2 small nuclear ribonucleoprotein B'' 2	U2 small nuclear ribonucleoprotein B'' 2
jg13805.t1	Pentatricopeptide repeat-containing protein	PPR | PPR	NA	NA
jg43122.t1	Pentatricopeptide repeat-containing protein At3g06430	NA	Pentatricopeptide repeat-containing protein At3g06430, chloroplastic	PREDICTED: pentatricopeptide repeat-containing protein At3g06430, chloroplastic
jg25171.t1	Geranylgeranyl diphosphate reductase	Pyridine	Geranylgeranyl diphosphate reductase, chloroplastic	geranylgeranyl diphosphate reductase, chloroplastic
jg33423.t1	Transcription factor	Helix-loop-helix	Transcription factor bHLH48	transcription factor bHLH48-like
jg16711.t1	transposition, RNA-mediated	NA	Heavy metal-associated isoprenylated plant protein 16	heavy metal-associated isoprenylated plant protein 16
jg20981.t1	PB1 domain	PB1 | Protein	Serine/threonine-protein kinase EDR1	hypothetical protein MANES_12G042400
jg45387.t1	WRKY transcription factor	WRKY	Probable WRKY transcription factor 50	WRKY domain containing protein
jg46542.t1	leucine-rich repeat extensin-like protein	NA	NA	hypothetical protein GOBAR_DD12014
jg15280.t1	Transcription factor	TCP	Transcription factor TCP12	CYC-like protein 1, partial
jg13807.t1	Sarcosine oxidase	FAD	Probable sarcosine oxidase	probable sarcosine oxidase
jg10209.t1	ABC transporter B family member	ABC | ABC	ABC transporter B family member 19	ABC transporter B family member 19
jg16961.t1	SANT SWI3, ADA2, N-CoR and TFIIIB'' DNA-binding domains	Myb-like	Protein REVEILLE 8	hypothetical protein MANES_09G079800
jg7316.t1	assists the folding of proteins upon ATP hydrolysis	TCP-1/cpn60	T-complex protein 1 subunit epsilon	NA
jg38682.t1	glycerol-3-phosphate dehydrogenase NAD(	NAD-dependent | NAD-dependent	Glycerol-3-phosphate dehydrogenase [NAD(+)]	glycerol-3-phosphate dehydrogenase
jg5710.t1	DNA repair and recombination protein	Helicase | SNF2	Protein CHROMATIN REMODELING 25	PREDICTED: protein CHROMATIN REMODELING 25
jg35352.t1	Nuclear speckle splicing regulatory protein 1-like	Coiled-coil	Nuclear speckle splicing regulatory protein 1	nuclear speckle splicing regulatory protein 1-like
jg30629.t1	Belongs to the NPH3 family	BTB/POZ | NPH3	Root phototropism protein 2	root phototropism protein 2
jg12968.t1	Pullulanase 1	Carbohydrate-binding | Domain | Pullulanase	Pullulanase 1, chloroplastic	NA
jg26682.t1	NA	NA	NA	hypothetical protein CDL12_16710
jg25173.t1	The light-harvesting complex (LHC) functions as a light receptor, it captures and delivers excitation energy to photosystems with which it is closely associated	Chlorophyll	Chlorophyll a-b binding protein 4, chloroplastic	Chlorophyll A-B binding protein
jg34622.t1	receptor-like protein	Leucine	Receptor-like protein 6	receptor-like protein 6
jg13141.t1	NA	NA	NA	Uncharacterized protein At4g02000 family
jg8101.t1	termination of mitochondrial transcription	mTERF	NA	transcription termination factor MTERF9, chloroplastic
jg17141.t1	NA	NA	NA	hypothetical protein L195_g020277
jg47279.t1	Integrator complex subunit	NA	Integrator complex subunit 9 homolog	integrator complex subunit 9 homolog
jg1504.t1	Nsp1-like C-terminal region	Nsp1-like	Nuclear pore complex protein NUP62	nuclear pore complex protein NUP62 isoform X1
jg36364.t1	Late embryogenesis abundant protein	Late	Late embryogenis abundant protein 2	indole-3-acetic acid-induced protein ARG2
jg19750.t1	Involved in biosynthesis of the thiamine precursor thiazole. Catalyzes the conversion of NAD and glycine to adenosine diphosphate 5-(2-hydroxyethyl)-4-methylthiazole-2-carboxylic acid (ADT), an adenylated thiazole intermediate. The reaction includes an iron-dependent sulfide transfer from a conserved cysteine residue of the protein to a thiazole intermediate. The enzyme can only undergo a single …	Thi4	Thiamine thiazole synthase, chloroplastic	PREDICTED: thiamine thiazole synthase 2, chloroplastic-like
jg20479.t1	sugar phosphate phosphate translocator At5g04160	Triose-phosphate	UDP-URONIC ACID TRANSPORTER 1	UDP-URONIC ACID TRANSPORTER 1
jg40416.t1	MYB family transcription factor	Myb-like	Putative Myb family transcription factor At1g14600	hypothetical protein DKX38_012503
jg24343.t1	atexp17,atexpa17,athexp alpha 1.13,expa17	Expansin | Lytic	Putative expansin-A17	putative expansin-A17
jg11238.t1	Phosphatidate	Cytidylyltransferase	Phosphatidate cytidylyltransferase 4, chloroplastic	phosphatidate cytidylyltransferase 4, chloroplastic
jg22397.t1	Activating signal cointegrator	Putative	Activating signal cointegrator 1	LOW QUALITY PROTEIN: uncharacterized protein LOC8277425
jg3520.t1	DTW	DTW	NA	uncharacterized protein LOC105632938
jg35609.t1	RWP-RK domain	RWP-RK	Protein RKD4	NA
jg34620.t1	Belongs to the precorrin methyltransferase family	Tetrapyrrole	Siroheme synthase	siroheme synthase
jg17143.t1	Serine threonine protein phosphatase 2A 57 kDa regulatory subunit B' beta isoform-like	SecE/Sec61-gamma	NA	uncharacterized protein LOC105638510
jg23786.t1	Glycosyl transferases group 1	Glycosyltransferase | Glycosyl	UDP-glycosyltransferase TURAN	UDP-glycosyltransferase TURAN
jg1388.t1	tRNA nucleoside ribose methylation	SpoU	tRNA (guanosine(18)-2'-O)-methyltransferase	tRNA (guanosine(18)-2'-O)-methyltransferase
jg48847.t1	Homeobox protein knotted-1-like	ELK | Homeobox | KNOX1 | KNOX2	Homeotic protein knotted-1	hypothetical protein EZV62_021753
jg36366.t1	Piezo non-specific cation channel, R-Ras-binding domain	KH	Exosome complex component RRP4 homolog	exosome complex component RRP4 homolog isoform X1
jg32639.t1	GTP-binding protein TypA	Elongation | Elongation	50S ribosomal subunit assembly factor BipA	50S ribosomal subunit assembly factor BipA
jg18175.t1	Encoded by	NA	NA	uncharacterized protein LOC105633096
jg42765.t2	DNA-binding domain in plant proteins such as APETALA2 and EREBPs	AP2	APETALA2-like protein 3	NA
jg20465.t1	60S ribosomal Protein	Ribosomal	60S ribosomal protein L31	NA
jg25715.t1	bromo domain	Bromodomain	Bromodomain-containing protein 1	uncharacterized protein LOC110615718
jg3522.t1	ATP-dependent Clp protease proteolytic subunit	Clp	ATP-dependent Clp protease proteolytic subunit 3, chloroplastic	ATP-dependent Clp protease proteolytic subunit 3, chloroplastic
jg40386.t1	Uncharacterized ACR, COG1399	Large	Large ribosomal RNA subunit accumulation protein YCED homolog 1, chloroplastic	large ribosomal RNA subunit accumulation protein YCED homolog 1, chloroplastic isoform X2
jg24758.t1	ATPase activity, coupled to transmembrane movement of substances	NA	NA	NA
jg42160.t1	UDP-glucuronate 4-epimerase	GDP-mannose	UDP-glucuronate 4-epimerase 1	Nucleotide sugar epimerase
jg8367.t1	Glutamate-gated receptor that probably acts as non- selective cation channel	NA	Glutamate receptor 2.6	glutamate receptor 2.9 isoform X1
jg28190.t1	Transcriptional corepressor LEUNIG-like	NA	NA	NA
jg3981.t1	Plant lipid transfer protein / seed storage protein / trypsin-alpha amylase inhibitor domain family	Probable	Non-specific lipid-transfer protein 2	PREDICTED: probable non-specific lipid-transfer protein AKCS9
jg21902.t1	Tetratricopeptide repeat protein	Tetratricopeptide	Suppressor of RPS4-RLD 1	suppressor of RPS4-RLD 1 isoform X3
jg2102.t1	Serine acetyltransferase	Bacterial | Serine	Serine acetyltransferase 5	serine acetyltransferase 5
jg23158.t1	L-ascorbate oxidase-like	Multicopper	L-ascorbate oxidase	NA
jg48023.t1	Homeobox-leucine zipper protein	Homeodomain | MEKHLA | START	Homeobox-leucine zipper protein ATHB-8	homeobox-leucine zipper protein ATHB-8
jg44999.t1	R3H-associated N-terminal domain	Salt	NA	NA
jg42168.t1	Belongs to the protein kinase superfamily. Ser Thr protein kinase family	Leucine	NA	receptor-like kinase TMK4
jg10959.t3	NatA auxiliary	NMDA | TPR	N-terminal acetyltransferase A complex auxiliary subunit NAA15	N-terminal acetyltransferase A complex auxiliary subunit NAA15 isoform X1
jg20467.t1	carbonic anhydrase	Eukaryotic-type	Alpha carbonic anhydrase 4	Carbonic anhydrase, alpha-class
jg10959.t1	NatA auxiliary	NMDA | TPR	N-terminal acetyltransferase A complex auxiliary subunit NAA15	N-terminal acetyltransferase A complex auxiliary subunit NAA15 isoform X1
jg48532.t1	NA	NA	NA	PREDICTED: circumsporozoite protein-like
jg17934.t1	Metallothionein-like protein	Metallothionein	Metallothionein-like protein 2	metallothionein-like protein type 2
jg13153.t1	phosphopantothenoylcysteine	Flavoprotein	Phosphopantothenoylcysteine decarboxylase	probable phosphopantothenoylcysteine decarboxylase
jg25548.t1	Targeting protein for Xklp2 (TPX2)	Targeting	Protein WVD2-like 7	protein WVD2-like 7 isoform X1
jg7314.t2	ultraviolet-B receptor UVR8	Regulator	Ultraviolet-B receptor UVR8	Regulator of chromosome condensation (RCC1) family protein isoform 1
jg7314.t1	ultraviolet-B receptor UVR8	Regulator	Ultraviolet-B receptor UVR8	Regulator of chromosome condensation (RCC1) family protein isoform 1
jg47791.t2	50S ribosome-binding GTPase	50S	GTP-binding protein BRASSINAZOLE INSENSITIVE PALE GREEN 2, chloroplastic	hypothetical protein POPTR_006G044700
jg5035.t1	NA	Domain	NA	hypothetical protein CCACVL1_17357
jg14874.t1	Cytochrome p450	Cytochrome	Cytochrome P450 734A1	cytochrome P450 734A1-like
jg16963.t1	AhpC/TSA antioxidant enzyme	AhpC/TSA	Thioredoxin-like protein AAED1, chloroplastic	thioredoxin-like protein AAED1, chloroplastic
jg39138.t1	ELL-associated factor	RNA	NA	suppressor protein SRP40-like isoform X1
jg14677.t1	F-box kelch-repeat protein	F-box	F-box/kelch-repeat protein At5g43190	F-box/kelch-repeat protein At5g43190-like isoform X2
jg4375.t1	Associates with the EF-Tu.GDP complex and induces the exchange of GDP to GTP. It remains bound to the aminoacyl-tRNA.EF- Tu.GTP complex up to the GTP hydrolysis stage on the ribosome	Elongation | S1	Polyprotein of EF-Ts, chloroplastic	uncharacterized protein Pyn_11026
jg39742.t1	Peroxisome biogenesis protein	NA	Peroxisome biogenesis protein 22	peroxisome biogenesis protein 22
jg40351.t1	E2F-associated phosphoprotein	E2F-associated	E2F-associated phosphoprotein	E2F-associated phosphoprotein
jg24378.t1	adenosine kinase	pfkB	Adenosine kinase 2	PREDICTED: adenosine kinase 2-like
jg41831.t1	Belongs to the oxygen-dependent FAD-linked oxidoreductase family	NA	Berberine bridge enzyme-like 13	berberine bridge enzyme-like 13
jg7769.t1	Universal stress protein family	Universal	NA	uncharacterized protein LOC110618074
jg35849.t1	Ribosomal protein S16	Ribosomal	30S ribosomal protein S16-1, chloroplastic	30S ribosomal protein S16-2, chloroplastic/mitochondrial
jg18008.t1	Dirigent protein 17-like	NA	Dirigent protein 17	dirigent protein 17-like
jg46880.t1	Belongs to the cytochrome P450 family	Cytochrome	Geraniol 8-hydroxylase	geraniol 8-hydroxylase
jg9522.t1	zinc finger	NA	Zinc finger protein 706	hypothetical protein D5086_0000242520
jg37961.t1	Nuclear fragile X mental retardation-interacting protein 1 (NUFIP1)	Nuclear	NA	uncharacterized protein LOC110619264
jg16034.t1	regulation of ARF protein signal transduction	Guanine | Sec7	ARF guanine-nucleotide exchange factor GNOM	ARF guanine-nucleotide exchange factor GNOM
jg46925.t1	PA domain	Fibronectin	Subtilisin-like protease SBT5.4	putative protease
jg4377.t1	galactose	Domain | Glyoxal	Aldehyde oxidase GLOX1	glyoxal oxidase 4
jg20771.t1	Universal stress protein family	Universal	Universal stress protein PHOS32	universal stress protein PHOS32 isoform X1
jg5712.t1	Pentatricopeptide repeat-containing protein	DYW | PPR	Pentatricopeptide repeat-containing protein At2g15690, mitochondrial	pentatricopeptide repeat-containing protein At2g15690-like
jg43068.t1	Belongs to the Ca(2 ) cation antiporter (CaCA) (TC 2.A.19) family	Sodium/calcium	Vacuolar cation/proton exchanger 2	vacuolar cation/proton exchanger 3 isoform X1
jg18839.t1	LURP-one-related	LURP-one-related	Protein LURP-one-related 11	protein LURP-one-related 11-like
jg8063.t1	DVL family	DVL	NA	uncharacterized protein LOC18035030
jg7581.t1	Lignin degradation and detoxification of lignin-derived products	Multicopper	Laccase-17	laccase-17
jg22408.t1	subtilisin-like	NA	Subtilisin-like protease SBT5.6	hypothetical protein CUMW_160390
jg23957.t1	INO80 complex subunit D-like	Potential	NA	INO80 complex subunit D-like
jg27304.t1	alpha-galactosidase	Alpha | Alpha	Alpha-galactosidase	hypothetical protein JCGZ_08446
jg3450.t1	NA	NA	NA	hypothetical protein RclHR1_00930026
jg42540.t1	GPI-anchored protein At1g61900-like	SPARK	Uncharacterized GPI-anchored protein At1g61900	uncharacterized GPI-anchored protein At1g61900-like isoform X1
jg21746.t1	importin subunit	Armadillo/beta-catenin-like | Atypical | Importin	Importin subunit alpha-1	importin subunit alpha-1
jg10699.t1	NA	Protein	NA	uncharacterized protein LOC100782674
jg20773.t1	3-ketoacyl-coa synthase	3-Oxoacyl-[acyl-carrier-protein | FAE1/Type	3-ketoacyl-CoA synthase 4	NA
jg34843.t1	Carboxylesterase	alpha/beta	Probable carboxylesterase 15	NA
jg37149.t1	Ribulose bisphosphate carboxylase, large chain	Ribulose | Ribulose	Ribulose bisphosphate carboxylase large chain	NA
jg375.t1	tRNA (Guanine(10)-N2)-methyltransferase homolog	Putative	tRNA (guanine(10)-N2)-methyltransferase homolog	tRNA (guanine(10)-N2)-methyltransferase homolog
jg17253.t1	Belongs to the UDP-glycosyltransferase family	UDP-glucoronosyl	UDP-glycosyltransferase 73C3	UDP-glycosyltransferase 1
jg7371.t1	F-box protein	F-box	F-box/kelch-repeat protein At1g57790	hypothetical protein ES288_A08G248300v1
jg12340.t1	Golgin candidate	NA	Golgin candidate 4	golgin candidate 4 isoform X1
jg48021.t1	NA	NA	NA	uncharacterized protein LOC8264369
jg35184.t1	Possible lysine decarboxylase	Possible	Cytokinin riboside 5'-monophosphate phosphoribohydrolase LOG1	Lysine_decarbox domain-containing protein
jg45674.t1	WW domain binding protein 11	mRNA | WW	Protein EARLY FLOWERING 5	NA
jg4498.t1	Serine threonine-protein kinase	NA	NA	serine/threonine-protein kinase rio1
jg34841.t1	Carbon catabolite repressor protein 4 homolog	Endonuclease/Exonuclease/phosphatase	Carbon catabolite repressor protein 4 homolog 1	carbon catabolite repressor protein 4 homolog 1
jg49395.t1	isoform X1	NA	NA	hypothetical protein ES319_A11G240300v1
jg18006.t1	Belongs to the heat shock protein 70 family	Hsp70	Heat shock 70 kDa protein 2	PREDICTED: probable mediator of RNA polymerase II transcription subunit 37c
jg35233.t1	Belongs to the SNF7 family	Snf7	Vacuolar protein sorting-associated protein 24 homolog 1	PREDICTED: vacuolar protein sorting-associated protein 24 homolog 1-like
jg28906.t1	homoserine dehydrogenase	Homoserine | Homoserine	Bifunctional aspartokinase/homoserine dehydrogenase 1	uncharacterized protein LOC18098060 isoform X2
jg33747.t1	Belongs to the nonaspanin (TM9SF) (TC 9.A.2) family	Endomembrane	Transmembrane 9 superfamily member 11	transmembrane 9 superfamily member 11
jg17106.t1	Auxin transporter-like protein	Transmembrane	Auxin transporter-like protein 5	auxin transporter-like protein 5 isoform X1
jg45676.t1	WSTF, HB1, Itc1p, MBD9 motif 1	DDT | WSTF,	DDT domain-containing protein DDR4	DDT domain-containing protein DDR4
jg39740.t1	3-oxo-Delta(4,5)-steroid 5-beta-reductase-like	NA	Iridoid synthase	3-oxo-Delta(4,5)-steroid 5-beta-reductase
jg35851.t1	Belongs to the cysteine synthase cystathionine beta- synthase family	Pyridoxal-phosphate	Cysteine synthase, chloroplastic/chromoplastic	NA
jg28192.t1	The B regulatory subunit might modulate substrate selectivity and catalytic activity, and also might direct the localization of the catalytic enzyme to a particular subcellular compartment	Protein	Serine/threonine protein phosphatase 2A 57 kDa regulatory subunit B' kappa isoform	serine/threonine protein phosphatase 2A 57 kDa regulatory subunit B' kappa isoform isoform X1
jg28572.t1	BONZAI 1-like	C2 | Copine	Protein BONZAI 2	NA
jg18985.t1	oxidoreductase activity, acting on single donors with incorporation of molecular oxygen, incorporation of two atoms of oxygen	Organ	NA	NA
jg12667.t1	Salicylate	SAM	Salicylate carboxymethyltransferase	PREDICTED: salicylate carboxymethyltransferase
jg20105.t1	Mediates both low-affinity uptake and efflux of sugar across the membrane	NA	Bidirectional sugar transporter SWEET3b	bidirectional sugar transporter SWEET3-like isoform X2
jg38658.t1	galactinol--sucrose galactosyltransferase	Raffinose	Probable galactinol--sucrose galactosyltransferase 5	probable galactinol--sucrose galactosyltransferase 5
jg29131.t1	Diacylglycerol kinase	Diacylglycerol | Diacylglycerol	Diacylglycerol kinase 5	hypothetical protein EZV62_020513
jg15038.t1	protein At4g18490 isoform X1	NA	Uncharacterized protein At4g18490	NA
jg15075.t1	Ubiquitin-2 like Rad60 SUMO-like	Ubiquitin-2	Small ubiquitin-related modifier 3	uncharacterized protein LOC18052350 isoform X1
jg45744.t1	Belongs to the nucleosome assembly protein (NAP) family	Nucleosome	Nucleosome assembly protein 1;1	PREDICTED: nucleosome assembly protein 1;3
jg49565.t1	Alpha/beta hydrolase family	alpha/beta	2-hydroxy-6-oxononadienedioate/2-hydroxy-6-oxononatrienedioate hydrolase	uncharacterized protein LOC8284649
jg36915.t1	RimP N-terminal domain	RimP	Ribosome maturation factor RimP	uncharacterized protein LOC110636024 isoform X1
jg21518.t1	Acyltransferase	Acyltransferase | EF-hand	Lysophospholipid acyltransferase LPEAT2	lysophospholipid acyltransferase LPEAT2 isoform X1
jg21555.t1	Belongs to the cyclin family	NA	NA	NA
jg1104.t1	UDP-Glycosyltransferase	NA	UDP-glycosyltransferase 88A1	UDP-glycosyltransferase 1
jg42372.t1	Membrane-bound transcription factor site-2	Peptidase	Membrane-bound transcription factor site-2 protease homolog	membrane-bound transcription factor site-2 protease homolog isoform X1
jg3142.t1	RING-type E3 ubiquitin transferase	U-box	U-box domain-containing protein 9	U-box domain-containing protein 9-like
jg28814.t1	ATP-dependent RNA helicase	DEAD/DEAH	Probable ATP-dependent RNA helicase ddx5	ATP-dependent RNA helicase DBP3
jg27752.t1	Belongs to the peptidase A1 family	Xylanase | Xylanase	Probable aspartic proteinase GIP2	basic 7S globulin-like
jg2573.t1	VQ motif	VQ	Nuclear speckle RNA-binding protein B	protein MKS1-like
jg39430.t1	Belongs to the peptidase M24B family	Creatinase/Prolidase | C-terminal | Metallopeptidase	Aminopeptidase P1	aminopeptidase P1 isoform X1
jg49567.t1	Mitochondrial ubiquitin ligase activator of NFKB	E3 | Zinc	E3 ubiquitin-protein ligase SPL2	E3 ubiquitin-protein ligase SPL2 isoform X1
jg18987.t1	BURP domain-containing protein	NA	NA	NA
jg45746.t1	Glutaredoxin	Glutaredoxin	Glutaredoxin-C1	glutaredoxin
jg42385.t1	GPI-anchored adhesin-like protein PGA55	NA	NA	hypothetical protein DKX38_000520
jg18123.t1	NA	NA	NA	uncharacterized protein LOC110424571
jg21782.t1	Belongs to the iron ascorbate-dependent oxidoreductase family	2OG-Fe(II) | non-haem	Gibberellin 2-beta-dioxygenase 2	gibberellin 2-beta-dioxygenase 2-like
jg29772.t1	DNA-templated transcriptional preinitiation complex assembly	NA	Plant-specific TFIIB-related protein PTF2	PREDICTED: uncharacterized protein LOC105109266
jg3958.t1	tetratricopeptide repeat protein	Tetratricopeptide	Protein NPG1	protein NPG1-like
jg9947.t2	Tetratricopeptide repeat	NA	Protein FLUORESCENT IN BLUE LIGHT, chloroplastic	protein FLUORESCENT IN BLUE LIGHT, chloroplastic
jg9947.t1	Tetratricopeptide repeat	NA	Protein FLUORESCENT IN BLUE LIGHT, chloroplastic	protein FLUORESCENT IN BLUE LIGHT, chloroplastic
jg39703.t1	VQ motif	VQ	NA	uncharacterized protein LOC110666468
jg30848.t1	E3 ubiquitin-protein ligase	Ring	E3 ubiquitin-protein ligase MPSR1	PREDICTED: E3 ubiquitin-protein ligase RNF181
jg22871.t1	Hydrolyzes ATP, and can also hydrolyze GTP with lower efficiency. Has lower affinity for GTP	50S | Protein	Ribosome-binding ATPase YchF	ribosome-binding ATPase YchF
jg3591.t1	Calreticulin	NA	NA	NA
jg48578.t1	Belongs to the aldehyde dehydrogenase family	Aldehyde	Aldehyde dehydrogenase family 3 member H1	aldehyde dehydrogenase family 3 member H1
jg42355.t1	Belongs to the eukaryotic ribosomal protein eL19 family	Ribosomal	60S ribosomal protein L19-3	PREDICTED: 60S ribosomal protein L19-1
jg3301.t1	ubiquitin-protein transferase activity	Permease	Protein TRIGALACTOSYLDIACYLGLYCEROL 1, chloroplastic	protein TRIGALACTOSYLDIACYLGLYCEROL 1, chloroplastic-like isoform X1
jg10460.t1	Telomerase Cajal body protein	NA	NA	hypothetical protein AQUCO_00800019v1
jg18121.t1	transcription factor	NA	Transcription factor bHLH144	NA
jg42387.t1	Glycosyl transferase family 2	Glycosyltransferase	Galactan beta-1,4-galactosyltransferase GALS3	galactan beta-1,4-galactosyltransferase GALS3-like
jg35276.t1	Transferase family	Transferase	Stemmadenine O-acetyltransferase	vinorine synthase-like
jg28346.t1	Cell division cycle	Anaphase-promoting | WD	Cell division cycle 20.1, cofactor of APC complex	cell division cycle 20.2, cofactor of APC complex-like
jg20709.t1	SWR1 complex subunit	HIT	SWR1 complex subunit 6	SWR1 complex subunit 6
jg1803.t1	Belongs to the peptidase A1 family	Eukaryotic | Saposin-like | Saposin-like	Aspartic proteinase	aspartic proteinase-like
jg33887.t1	proline--tRNA ligase	Anticodon | Prolyl-tRNA | tRNA	Proline--tRNA ligase, cytoplasmic	proline--tRNA ligase, cytoplasmic isoform X1
jg11479.t1	TMV resistance protein N-like	NA	NA	NA
jg3452.t1	NA	NA	NA	hypothetical protein RclHR1_00930026
jg41331.t1	tobamovirus multiplication protein	NA	Tobamovirus multiplication protein 2A	tobamovirus multiplication protein 2A
jg32168.t1	f-box protein	Phloem	F-box protein PP2-B13	NA
jg14112.t1	khg kdpg	NA	NA	NA
jg44155.t1	26S protease regulatory subunit 6B	AAA+ | ATPase | Proteasomal	26S proteasome regulatory subunit 6B homolog	26S proteasome regulatory subunit 6B homolog
jg32114.t1	Belongs to the peptidase C1 family	Cathepsin | Papain	Senescence-specific cysteine protease SAG39	senescence-specific cysteine protease SAG39
jg30264.t1	NA	NA	NA	hypothetical protein CK203_096532
jg12899.t1	germin-like protein	Cupin	Germin-like protein subfamily 2 member 4	germin-like protein subfamily 2 member 4
jg37374.t1	BAG family molecular chaperone regulator 1-like	BAG | Ubiquitin	BAG family molecular chaperone regulator 1	protein binding protein, putative
jg12826.t1	GATA transcription factor	GATA	GATA transcription factor 16	GATA transcription factor 15-like
jg14214.t1	Xanthoxin	Enoyl-(Acyl	Xanthoxin dehydrogenase	xanthoxin dehydrogenase
jg7381.t1	isoform X1	NA	NA	uncharacterized protein LOC8264664 isoform X2
jg16065.t1	Remorin, C-terminal region	Remorin,	NA	DNA binding protein, putative
jg27910.t1	Bark storage protein	Phosphorylase	Bark storage protein A	PREDICTED: bark storage protein A
jg41333.t1	phosphatidylinositol dephosphorylation	Peroxidase	Peroxidase 20	PREDICTED: peroxidase 20
jg20582.t1	TFIIS helical bundle-like domain	BAH | TFIIS	NA	uncharacterized protein LOC105640422
jg6580.t1	Belongs to the prokaryotic molybdopterin-containing oxidoreductase family	Molybdopterin | Molydopterin	Uncharacterized oxidoreductase MT2968	FdhF/YdeP family oxidoreductase
jg33885.t1	WRKY transcription factor	WRKY	WRKY transcription factor WRKY24	putative WRKY transcription factor 3
jg38437.t1	Belongs to the synaptobrevin family	Regulated-SNARE-like | Synaptobrevin	Putative vesicle-associated membrane protein 726	putative vesicle-associated membrane protein 726
jg13057.t1	NA	NA	Ripening-related protein grip22	putative ripening-related protein 6
jg46652.t1	NAC domain protein, IPR003441 source	No	Protein NTM1-like 9	protein NTM1-like 9
jg37578.t1	Histidine phosphatase superfamily (branch 1)	Histidine	Phosphoglycerate mutase-like protein AT74	PREDICTED: phosphoglycerate mutase-like protein AT74H
jg48019.t1	Belongs to the peptidase A1 family	Xylanase	NA	NA
jg30825.t1	Belongs to the cullin family	Cullin | Cullin	Cullin-3A	cullin-3A
jg12391.t1	RNA polymerase II transcription regulator recruiting activity	Myb-like	Transcription factor MYB111	myb domain protein 111
jg14497.t1	Belongs to the RuvB family	TIP49 | TIP49	RuvB-like 2	ruvB-like 2
jg15351.t1	Alpha beta hydrolase domain-containing protein	Serine	Alpha/beta hydrolase domain-containing protein 17C	protein ABHD17B-like isoform X1
jg5660.t1	Interactor of constitutive active ROPs	NA	Interactor of constitutive active ROPs 2, chloroplastic	interactor of constitutive active ROPs 2, chloroplastic-like isoform X1
jg5992.t1	fructose-bisphosphate aldolase	Fructose-bisphosphate	Fructose-bisphosphate aldolase 1, cytoplasmic	fructose-bisphosphate aldolase 1, partial
jg46145.t1	Heavy-metal-associated domain	NA	Disease resistance protein RGA5	heavy metal-associated isoprenylated plant protein 47-like
jg20580.t1	inactive receptor kinase	Leucine | Leucine | Protein	Probable inactive receptor kinase At2g26730	probable inactive receptor kinase At2g26730
jg1297.t1	RNA polymerase II transcription regulator recruiting activity	Myb-like	Transcription factor MYB35	NA
jg21153.t1	NA	NA	NA	uncharacterized protein LOC8274507
jg45068.t1	mitogen-activated protein kinase	Protein	Mitogen-activated protein kinase homolog MMK1	NA
jg40769.t1	Belongs to the peroxisomal membrane protein PXMP2 4 family	Mpv17	Protein sym-1	protein sym-1
jg30827.t1	Protein of unknown function (DUF616)	Protein	NA	uncharacterized protein LOC110638756 isoform X1
jg24643.t1	Pentatricopeptide repeat-containing protein	PPR | PPR	Putative pentatricopeptide repeat-containing protein At5g08490	putative pentatricopeptide repeat-containing protein At5g08490
jg17834.t1	E3 ubiquitin-protein ligase	NA	E3 ubiquitin-protein ligase At1g63170	E3 ubiquitin-protein ligase At1g63170-like
jg48206.t1	NA	NA	NA	hypothetical protein RchiOBHm_Chr2g0142321
jg22159.t1	Heat Stress Transcription Factor	HSF-type	Heat shock factor protein HSF30	hypothetical protein MANES_16G100700
jg2108.t1	Non-canonical poly(A) RNA polymerase	Cid1 | Nucleotidyltransferase | Putative	Terminal nucleotidyltransferase 4B	PREDICTED: non-canonical poly(A) RNA polymerase PAPD7 isoform X1
jg30538.t1	ankyrin repeat-containing protein	Ankyrin | Domain	NA	hypothetical protein JCGZ_24728
jg5990.t1	Trihelix transcription factor	Myb/SANT-like	Trihelix transcription factor PTL	PREDICTED: trihelix transcription factor PTL-like
jg45482.t1	NA	NA	NA	uncharacterized protein LOC102627620 isoform X2
jg27349.t1	BLOC-1-related complex sub-unit 8	BLOC-1-related	NA	BLOC-1-related complex subunit 8 homolog isoform X2
jg3319.t1	GDP-mannose 4,6 dehydratase	NAD	GDP-mannose 3,5-epimerase 1	hypothetical protein FH972_006415
jg46927.t1	Belongs to the ABC transporter superfamily. ABCG family. PDR (TC 3.A.1.205) subfamily	ABC-2 | ABC | ABC-transporter | Plant	Pleiotropic drug resistance protein 2	pleiotropic drug resistance protein 2-like isoform X3
jg30671.t1	Belongs to the enoyl-CoA hydratase isomerase family	Enoyl-CoA	1,4-dihydroxy-2-naphthoyl-CoA synthase, peroxisomal	1,4-dihydroxy-2-naphthoyl-CoA synthase, peroxisomal
jg10759.t1	60S ribosomal protein	Ribosomal	60S ribosomal protein L21-1	60S ribosomal protein L21-1
jg49031.t1	Belongs to the iron ascorbate-dependent oxidoreductase family	2OG-Fe(II) | non-haem	Protein DOWNY MILDEW RESISTANCE 6	protein DOWNY MILDEW RESISTANCE 6-like
jg3303.t1	at-exp1,atexp1,atexpa1,athexp alpha 1.2,exp1,expa1	Expansin | Lytic	Expansin-A15	alpha-expansin
jg48789.t1	E3 ubiquitin-protein ligase BRE1-like	Zinc	E3 ubiquitin-protein ligase BRE1-like 1	LOW QUALITY PROTEIN: E3 ubiquitin-protein ligase BRE1-like 1
jg4659.t1	Belongs to the peptidase A1 family	Xylanase | Xylanase	Aspartyl protease APCB1	aspartyl protease APCB1 isoform X2
jg48204.t1	DNA repair protein	NA	NA	NA
jg27306.t1	alpha-galactosidase	Alpha | Alpha	Alpha-galactosidase 2	alpha-galactosidase-like
jg13246.t1	Belongs to the Ca(2 ) cation antiporter (CaCA) (TC 2.A.19) family	Sodium/calcium	Magnesium/proton exchanger	magnesium/proton exchanger isoform X2
jg6839.t1	protein serine/threonine kinase activity	NA	Receptor-like cytosolic serine/threonine-protein kinase RBK2	PREDICTED: receptor-like cytosolic serine/threonine-protein kinase RBK2
jg46548.t1	GABA transporter	Transmembrane	Probable GABA transporter 2	probable GABA transporter 2
jg5718.t1	LAG1 longevity assurance homolog	TLC	LAG1 longevity assurance homolog 2	LAG1 longevity assurance homolog 2-like
jg36608.t1	Involved in autophagy and cytoplasm to vacuole transport (Cvt) vesicle formation. Plays a key role in the organization of the preautophagosomal structure phagophore assembly site (PAS), the nucleating site for formation of the sequestering vesicle	Autophagy	Autophagy-related protein 9	autophagy-related protein 9-like
jg46287.t1	mitogen-activated protein kinase	Protein	Mitogen-activated protein kinase 9	hypothetical protein CCACVL1_24531
jg27912.t1	Domain of unknown function (DUF4283)	Domain	NA	uncharacterized protein LOC115696261
jg43625.t1	RING-type E3 ubiquitin transferase	U-box	E3 ubiquitin-protein ligase PUB23	E3 ubiquitin-protein ligase PUB23-like
jg35896.t1	receptor-like protein kinase	NA	NA	rust resistance kinase Lr10-like isoform X2
jg18507.t1	TruB family pseudouridylate synthase (N terminal domain)	tRNA | TruB	tRNA pseudouridine synthase B	uncharacterized protein LOC110605170
jg6582.t1	Belongs to the binding-protein-dependent transport system permease family	Branched-chain	High-affinity branched-chain amino acid transport system permease protein LivH	MULTISPECIES: branched-chain amino acid ABC transporter permease
jg47597.t1	Nuclear pore component	Nuclear	Nuclear pore complex protein NUP88	NA
jg10341.t1	ER membrane protein complex subunit 7 homolog	Protein	ER membrane protein complex subunit 7 homolog	NA
jg7301.t1	rRNA-processing protein EBP2 homolog	Eukaryotic	Probable rRNA-processing protein EBP2 homolog	rRNA processing protein EBP2
jg19372.t1	Lactoylglutathione lyase	Glyoxalase/Bleomycin	Methylmalonyl-CoA epimerase, mitochondrial	uncharacterized protein LOC110610780
jg48194.t1	Belongs to the class I-like SAM-binding methyltransferase superfamily. RNA M5U methyltransferase family	tRNA	Uncharacterized RNA methyltransferase CT0009	uncharacterized protein LOC18094804 isoform X1
jg1113.t1	Pentatricopeptide repeat-containing protein At3g06430	Pentatricopeptide | PPR | PPR	Pentatricopeptide repeat-containing protein At3g06430, chloroplastic	pentatricopeptide repeat-containing protein At3g06430, chloroplastic
jg34229.t1	LOB domain-containing protein	Lateral	LOB domain-containing protein 13	LOB domain-containing protein 15 isoform X1
jg12235.t1	Cytochrome p450	Cytochrome	Cytochrome P450 86B1	cytochrome P450 86B1-like
jg28785.t1	purine permease	Purine	Purine permease 21	PREDICTED: probable purine permease 8
jg21232.t1	Belongs to the complex I LYR family	Complex	Succinate dehydrogenase assembly factor 1A, mitochondrial	succinate dehydrogenase assembly factor 1, mitochondrial
jg14929.t1	Belongs to the cytochrome P450 family	Cytochrome	Cytochrome P450 83B1	cytochrome P450 83B1-like isoform X1
jg34565.t1	BEST Arabidopsis thaliana protein match is proline-rich family protein (TAIR AT3G09000.1)	Starch	Glucoamylase	PREDICTED: uncharacterized protein LOC105141784
jg30543.t2	NA	NA	Protein NETWORKED 4B	hypothetical protein JCGZ_03765
jg46588.t1	Calcineurin B-like protein	EF | EF-hand	Calcineurin B-like protein 8	calcineurin B-like protein 8 isoform X1
jg8184.t1	CAS1 domain-containing protein 1-like	10	Protein REDUCED WALL ACETYLATION 1	protein REDUCED WALL ACETYLATION 3-like
jg510.t1	SNF2 domain-containing protein CLASSY	SNF2	SNF2 domain-containing protein CLASSY 3	SNF2 domain-containing protein CLASSY 4-like isoform X2
jg46421.t1	late blight resistance protein homolog R1B-19	Heavy-metal-associated	Heavy metal-associated isoprenylated plant protein 39	hypothetical protein PHAVU_002G292900g
jg34876.t1	Plant self-incompatibility protein S1	Plant	NA	conserved hypothetical protein
jg28904.t1	Belongs to the sulfotransferase 1 family	Sulfotransferase	Cytosolic sulfotransferase 5	cytosolic sulfotransferase 12-like
jg15123.t1	COBRA-like	COBRA-like	Protein COBRA	protein COBRA-like
jg10824.t1	ABC transporter F family member	ABC	ABC transporter F family member 4	PREDICTED: ABC transporter F family member 4
jg12665.t1	Peroxisome biogenesis protein 16-like	NA	NA	NA
jg35274.t1	Spermidine hydroxycinnamoyl	Transferase	Spermidine hydroxycinnamoyl transferase	spermidine hydroxycinnamoyl transferase
jg9148.t1	beta-galactosidase	Beta-galactosidase | Beta-sandwich | Glycosyl	Beta-galactosidase 6	beta-galactosidase 6
jg40347.t1	RNA helicase SDE3	NA	Probable RNA helicase SDE3	PREDICTED: probable RNA helicase SDE3
jg36856.t1	5-formyltetrahydrofolate cyclo-ligase-like protein COG0212	5-formyltetrahydrofolate	5-formyltetrahydrofolate cyclo-ligase-like protein COG0212	5-formyltetrahydrofolate cyclo-ligase-like protein COG0212 isoform X2
jg37568.t1	Belongs to the short-chain dehydrogenases reductases (SDR) family	short	Short-chain dehydrogenase TIC 32, chloroplastic	short-chain dehydrogenase TIC 32, chloroplastic-like
jg40350.t1	Transcription factor	TCP	Transcription factor TCP7	PREDICTED: transcription factor TCP21-like
jg32123.t1	Seems to be required for maximal rate of protein biosynthesis. Enhances ribosome dissociation into subunits and stabilizes the binding of the initiator Met-tRNA(I) to 40 S ribosomal subunits	Translation	Eukaryotic translation initiation factor 1A	eukaryotic translation initiation factor 1A
jg29598.t1	E3 ubiquitin-protein ligase that mediates ubiquitination and subsequent proteasomal degradation of target proteins. E3 ubiquitin ligases accept ubiquitin from an E2 ubiquitin- conjugating enzyme in the form of a thioester and then directly transfers the ubiquitin to targeted substrates	Seven	E3 ubiquitin-protein ligase SINAT3	hypothetical protein MANES_01G246100
jg34334.t1	Radical SAM superfamily	4Fe-4S | Radical	Dual-specificity RNA methyltransferase RlmN	NA
jg26423.t1	Pentatricopeptide repeat-containing protein	DYW	Pentatricopeptide repeat-containing protein At3g49710	pentatricopeptide repeat-containing protein At3g49710
jg35831.t1	cysteine protease	Peptidase	Cysteine protease ATG4	NA
jg15798.t1	threonine-tRNA ligase	Anticodon | TGS | Threonyl | tRNA	Threonine--tRNA ligase, mitochondrial 1	threonine--tRNA ligase, mitochondrial 1
jg39470.t1	Belongs to the glycosyl hydrolase 1 family	Glycosyl	Beta-glucosidase 12	beta-glucosidase 12
jg31846.t1	mitotic DNA replication checkpoint	NA	Cell cycle checkpoint protein RAD17	hypothetical protein DKX38_007677
jg39419.t1	Splicing factor 3B subunit	RNA	Splicing factor 3B subunit 4	splicing factor 3B subunit 4
jg10909.t1	ATP-dependent zinc metalloprotease	AAA+ | ATPase | Peptidase	Probable inactive ATP-dependent zinc metalloprotease FTSHI 2, chloroplastic	probable inactive ATP-dependent zinc metalloprotease FTSHI 2, chloroplastic
jg14748.t1	belongs to the protein kinase superfamily	Protein	Casein kinase II subunit alpha-2	hypothetical protein EZV62_021686
jg49494.t1	Serine threonine-protein kinase	Protein	Probable serine/threonine-protein kinase At1g54610	probable serine/threonine-protein kinase At1g54610
jg26088.t1	Peptidyl-prolyl cis-trans isomerase	RNA	Peptidyl-prolyl cis-trans isomerase E	peptidyl-prolyl cis-trans isomerase E isoform X1
jg16247.t1	Glycosyl transferase 4-like	Glycosyltransferase | Glycosyl	Sulfoquinovosyl transferase SQD2	GDP-mannose-dependent alpha-mannosyltransferase
jg35218.t1	UDP-Glycosyltransferase	NA	UDP-glycosyltransferase 86A2	UDP-glycosyltransferase 1
jg17296.t1	Pollen-specific leucine-rich repeat extensin-like protein	Leucine | Leucine	Leucine-rich repeat extensin-like protein 4	pollen-specific leucine-rich repeat extensin-like protein 3
jg4838.t1	Zinc finger BED domain-containing protein	hAT	NA	unnamed protein product
jg43314.t1	Pentatricopeptide repeat-containing protein	PPR | PPR	NA	hypothetical protein EUGRSUZ_E01870, partial
jg852.t1	lob domain-containing protein	Lateral	LOB domain-containing protein 4	hypothetical protein CISIN_1g044340mg
jg5662.t1	NA	NA	NA	uncharacterized protein LOC105642173 isoform X1
jg26737.t2	Vacuolar protein sorting-associated protein	Vacuolar	Vacuolar protein sorting-associated protein 26A	vacuolar protein sorting-associated protein 26A
jg26737.t1	Vacuolar protein sorting-associated protein	Vacuolar	Vacuolar protein sorting-associated protein 26A	hypothetical protein TEA_015194
jg5838.t1	Protein of unknown function (DUF632)	Protein | Protein	Protein ALTERED PHOSPHATE STARVATION RESPONSE 1	nitrate regulatory gene2 protein
jg7.t1	ATP-dependent Clp protease proteolytic subunit	Clp	ATP-dependent Clp protease proteolytic subunit	ATP-dependent Clp protease proteolytic subunit
jg6667.t1	At1g04910-like	GDP-fucose	Protein ESMERALDA 1	protein ESMERALDA 1
jg30716.t1	Agglutinin domain	NA	NA	amaranthin-like lectin
jg15032.t1	ATP-dependent DNA helicase	DEAD/DEAH | Helicase	ATP-dependent DNA helicase homolog RECG, chloroplastic	ATP-dependent DNA helicase homolog RECG, chloroplastic
jg3069.t1	zinc metalloprotease EGY2, chloroplastic	NA	Probable zinc metalloprotease EGY2, chloroplastic	probable zinc metalloprotease EGY2, chloroplastic
jg42651.t1	NA	NA	NA	hypothetical protein Lalb_Chr08g0241751
jg33593.t1	transcription factor	Helix-loop-helix	Transcription factor BHLH062	transcription factor bHLH47-like
jg24452.t1	NUP50 (Nucleoporin 50 kDa)	NUP50 | RanBP1	Nuclear pore complex protein NUP50B	nuclear pore complex protein NUP50A-like
jg9314.t1	U5 snRNA binding	PRO8NT | PROCN | PROCT | PRP8 | RNA | U5-snRNA | U6-snRNA	Pre-mRNA-processing-splicing factor 8A	hypothetical protein DKX38_003867
jg35538.t1	Belongs to the TRAFAC class myosin-kinesin ATPase superfamily. Kinesin family	Kinesin	Kinesin-like protein KIN-12E	kinesin-like protein KIN-12E
jg7303.t1	NA	NA	NA	nucleoprotein TPR
jg45109.t1	NA	Prolamin-like	NA	NA
jg34567.t1	Lactosylceramide 4-alpha-galactosyltransferase-like	Alpha | Glycosyltransferase	Lactosylceramide 4-alpha-galactosyltransferase	lactosylceramide 4-alpha-galactosyltransferase-like
jg11485.t1	NA	Frigida-like	FRIGIDA-like protein 5	FRIGIDA-like protein 5
jg17424.t1	Serine threonine-protein kinase	Protein	Serine/threonine-protein kinase BSK6	probable serine/threonine-protein kinase BSK3 isoform X2
jg23197.t1	May be involved in both secretory and endocytic intracellular trafficking in the endosomal prevacuolar compartments	PRA1	PRA1 family protein A2	PRA1 family protein A3-like
jg15030.t1	ubiquitin-protein transferase activity	Ring	E3 ubiquitin protein ligase RIE1	cleavage and polyadenylation specificity factor subunit 3-II
jg16759.t1	OBERON-like protein	Coiled-coil | PHD	Protein OBERON 2	NA
jg39755.t1	Belongs to the formin-like family	Formin	Formin-like protein 3	formin-like protein 3
jg44387.t1	wall-associated receptor kinase-like	LysM	LysM domain receptor-like kinase 4	wall-associated receptor kinase-like 1
jg26735.t1	Rhodanese-like domain-containing protein 14	Rhodanese-like	Rhodanese-like domain-containing protein 14, chloroplastic	rhodanese-like domain-containing protein 14, chloroplastic
jg26275.t1	Potassium channel	Ankyrin | Ankyrin | Cyclic | Ion | KHA,	Potassium channel AKT2/3	potassium channel AKT2/3-like isoform X1
jg20402.t1	Belongs to the AAA ATPase family	AAA+ | ATPase | Proteasomal	26S proteasome regulatory subunit S10B homolog B	26S protease regulatory subunit S10B homolog B
jg17635.t1	Ribonuclease H protein	Reverse | zinc-binding	NA	PREDICTED: uncharacterized protein LOC104789158
jg35643.t1	Encoded by	NA	NA	NA
jg26803.t1	Belongs to the peptidase S8 family	Fibronectin | Peptidase | Subtilase	Subtilisin-like protease SBT2.6	subtilisin-like protease SBT2.5
jg28812.t1	Anaphase-promoting complex subunit	Tetratricopeptide	Anaphase-promoting complex subunit 7	anaphase-promoting complex subunit 7
jg27689.t1	Transposase, Mutator family	FAR1	Protein FAR1-RELATED SEQUENCE 5	PREDICTED: protein FAR1-RELATED SEQUENCE 5-like
jg17514.t1	LRR receptor-like serine threonine-protein kinase	Protein | Protein	MDIS1-interacting receptor like kinase 2	probable leucine-rich repeat receptor-like protein kinase At1g35710 isoform X2
jg33448.t1	The coatomer is a cytosolic protein complex that binds to dilysine motifs and reversibly associates with Golgi non- clathrin-coated vesicles, which further mediate biosynthetic protein transport from the ER, via the Golgi up to the trans Golgi network. Coatomer complex is required for budding from Golgi membranes, and is essential for the retrograde Golgi-to-ER transport of dilysine-tagged protei…	Adaptin | Coatomer | Coatomer	Coatomer subunit gamma	PREDICTED: coatomer subunit gamma
jg27950.t1	DNA binding	Tc5	NA	NA
jg9316.t1	histidine-containing phosphotransfer protein	NA	Pseudo histidine-containing phosphotransfer protein 6	pseudo histidine-containing phosphotransfer protein 6 isoform X1
jg49199.t1	Zein-binding	Zein-binding	NA	myosin-binding protein 7-like isoform X1
jg1307.t1	metalloendoproteinase 1-like	Matrixin | Putative	Metalloendoproteinase 3-MMP	metalloendoproteinase 2-MMP-like
jg14433.t1	Involved in the synthesis of glucuronoxylan hemicellulose in secondary cell walls	Glycosyltransferase	Probable beta-1,4-xylosyltransferase IRX14H	probable beta-1,4-xylosyltransferase IRX14
jg38578.t1	RNA polymerase II transcription regulator recruiting activity	Myb-like	Transcription factor MYB30	transcription factor MYB30
jg46860.t1	Belongs to the cytochrome P450 family	Cytochrome	Geraniol 8-hydroxylase	geraniol 8-hydroxylase
jg31806.t1	Serine threonine-protein kinase	Protein	Serine/threonine-protein kinase STY17	serine/threonine-protein kinase STY17 isoform X1
jg32970.t1	Belongs to the CRISP family	Cysteine-rich	Pathogenesis-related leaf protein 6	pathogenesis-related leaf protein 6
jg761.t1	Belongs to the iron ascorbate-dependent oxidoreductase family	2OG-Fe(II)	Gibberellin 2-beta-dioxygenase 8	gibberellin 20-oxidase, putative
jg27897.t1	transcription factor	AP2	Dehydration-responsive element-binding protein 3	PREDICTED: ethylene-responsive transcription factor ERF043-like
jg13701.t1	Splicing factor U2AF-associated protein	GYF | RNA	HIV Tat-specific factor 1 homolog	JHL23J11.4
jg28787.t1	Bifunctional protein	Tetrahydrofolate | Tetrahydrofolate	Bifunctional protein FolD 1, mitochondrial	bifunctional protein FolD 1, mitochondrial isoform X2
jg22079.t1	NA	NA	Probable glycosyltransferase At5g20260	PREDICTED: probable glycosyltransferase At5g20260
jg5931.t1	Transcription factor-like protein	E2F/DP | Transcription	Transcription factor-like protein DPB	transcription factor-like protein DPB isoform X1
jg19126.t1	mitogen-activated protein kinase	Protein	Mitogen-activated protein kinase homolog MMK2	PREDICTED: mitogen-activated protein kinase homolog MMK2-like
jg1029.t1	ethylene-responsive transcription factor	NA	Ethylene-response factor C3	PREDICTED: ethylene-responsive transcription factor 1B-like
jg1029.t2	ethylene-responsive transcription factor	AP2	Ethylene-response factor C3	PREDICTED: ethylene-responsive transcription factor 1B-like
jg17838.t1	Auxin-induced protein	NA	Auxin-responsive protein SAUR50	auxin-responsive protein SAUR50-like
jg11276.t1	Acyltransferase	Acyltransferase	Lysophospholipid acyltransferase LPEAT2	NA
jg48236.t1	transcription factor KAN4	NA	NA	NA
jg133.t1	Belongs to the peptidase S11 family	D-alanyl-D-alanine	D-alanyl-D-alanine carboxypeptidase DacF	D-alanyl-D-alanine carboxypeptidase
jg9080.t1	kDa ribonucleoprotein	RNA	31 kDa ribonucleoprotein, chloroplastic	29 kDa ribonucleoprotein, chloroplastic
jg17439.t1	E3 ubiquitin-protein ligase	NA	E3 ubiquitin-protein ligase HAKAI homolog	PREDICTED: E3 ubiquitin-protein ligase Hakai
jg37623.t1	Potassium transporter	NA	Potassium transporter 3	potassium transporter 3 isoform X1
jg6302.t1	DNA-binding domain	DNA-binding | Transcriptional	Transcription repressor OFP1	hypothetical protein DKX38_006748
jg30106.t1	Belongs to the glycosyl hydrolase 17 family	X8	PLASMODESMATA CALLOSE-BINDING PROTEIN 1	glucan endo-1,3-beta-glucosidase 12-like
jg7241.t1	A Receptor for Ubiquitination Targets	NA	NA	NA
jg37720.t1	30S ribosomal protein S6 alpha	Ribosomal	30S ribosomal protein S6 alpha, chloroplastic	30S ribosomal protein S6 alpha, chloroplastic
jg1193.t1	Conserved gene of	Plant	NA	hypothetical protein CISIN_1g014530mg
jg30564.t1	Transcription elongation factor that enhances transcription elongation by RNA polymerase II (RNAPII)	Terpene	Transcription elongation factor SPT6 homolog	transcription elongation factor SPT6 homolog isoform X1
jg40345.t1	Belongs to the TRAFAC class myosin-kinesin ATPase superfamily. Myosin family	IQ | Myosin	Myosin-1	myosin-1
jg26161.t1	The B regulatory subunit might modulate substrate selectivity and catalytic activity, and also might direct the localization of the catalytic enzyme to a particular subcellular compartment	Protein	Serine/threonine protein phosphatase 2A 59 kDa regulatory subunit B' eta isoform	serine/threonine protein phosphatase 2A 57 kDa regulatory subunit B' theta isoform
jg7658.t1	Acetyltransferase (GNAT) family	Acetyltransferase	Uncharacterized N-acetyltransferase ycf52	uncharacterized protein LOC18108380
jg14618.t1	NA	NA	NA	hypothetical protein MANES_09G074900
jg13660.t1	Pre-mRNA-splicing factor	NA	Pre-mRNA-splicing factor SYF1	pre-mRNA-splicing factor SYF1
jg27540.t1	GATA transcription factor	GATA	GATA transcription factor 15	GATA transcription factor 15-like
jg24910.t1	50S ribosomal protein L28	NA	NA	NA
jg16229.t1	histone-lysine N-methyltransferase, H3 lysine-9 specific	Pre-SET | SAD/SRA | SET	Histone-lysine N-methyltransferase, H3 lysine-9 specific SUVH4	histone-lysine N-methyltransferase, H3 lysine-9 specific SUVH4-like
jg5470.t1	protein FAR1-RELATED SEQUENCE	MULE | SWIM	Putative protein FAR1-RELATED SEQUENCE 10	putative protein FAR1-RELATED SEQUENCE 10
jg31109.t1	NA	NA	NA	uncharacterized protein LOC114324028 isoform X5
jg37621.t1	Belongs to the class-I aminoacyl-tRNA synthetase family	Anticodon-binding | tRNA	Leucine--tRNA ligase, cytoplasmic	leucine--tRNA ligase, cytoplasmic-like
jg37621.t2	Belongs to the class-I aminoacyl-tRNA synthetase family	Anticodon-binding | tRNA	Leucine--tRNA ligase, cytoplasmic	leucine--tRNA ligase, cytoplasmic
jg37621.t3	Belongs to the class-I aminoacyl-tRNA synthetase family	tRNA	Leucine--tRNA ligase, cytoplasmic	leucine--tRNA ligase, cytoplasmic-like
jg37621.t4	Belongs to the class-I aminoacyl-tRNA synthetase family	NA	Leucine--tRNA ligase, cytoplasmic	leucine--tRNA ligase, cytoplasmic
jg44698.t1	Chlorophyllase-1-like	Chlorophyllase	Chlorophyllase type 0	hypothetical protein JCGZ_21879
jg47319.t1	Common central domain of tyrosinase	Common | Polyphenol | Protein	Aureusidin synthase	PREDICTED: aureusidin synthase-like
jg28777.t1	calcium-binding protein	EF | EF-hand	Probable calcium-binding protein CML48	probable calcium-binding protein CML48 isoform X1
jg1191.t1	Epidermal growth factor-like domain.	NA	NA	uncharacterized protein LOC110601099 isoform X1
jg9082.t1	At1g04910-like	GDP-fucose	O-fucosyltransferase 7	uncharacterized protein At1g04910-like isoform X2
jg28846.t1	RNA polymerase II transcription regulator recruiting activity	Myb-like | pre-mRNA	Cell division cycle 5-like protein	cell division cycle 5-like protein
jg38610.t2	Bet1-like SNARE	NA	Bet1-like SNARE 1-2	bet1-like SNARE 1-2 isoform X2
jg38610.t1	Bet1-like SNARE	NA	Bet1-like SNARE 1-2	bet1-like SNARE 1-1 isoform X2
jg7442.t1	NA	NA	NA	hypothetical protein DEO72_LG3g3464
jg14000.t1	DNA (cytosine-5)-methyltransferase	BAH | C-5 | Chromo	DNA (cytosine-5)-methyltransferase 1	DNA (cytosine-5)-methyltransferase CMT3
jg39757.t1	Histone-lysine N-methyltransferase	SET	Histone-lysine N-methyltransferase ATXR3	histone-lysine N-methyltransferase ATXR3
jg45011.t1	Catalyzes the formation of 5-oxoproline from gamma- glutamyl dipeptides and plays a significant role in glutathione (GSH) homeostasis	ChaC-like	Gamma-glutamylcyclotransferase 2-3	gamma-glutamylcyclotransferase 2-3 isoform X1
jg3950.t1	2-aminoethanethiol dioxygenase-like	PCO_ADO	Plant cysteine oxidase 5	plant cysteine oxidase 4
jg33200.t1	auxin-induced protein	Auxin	Indole-3-acetic acid-induced protein ARG7	PREDICTED: indole-3-acetic acid-induced protein ARG7-like
jg36339.t1	NA	NA	NA	PREDICTED: golgin candidate 5
jg32040.t1	ATP-dependent DNA helicase	PIF1-like	ATP-dependent DNA helicase pfh1	ATP-dependent DNA helicase PIF1
jg12476.t1	XS domain	XS	Protein SUPPRESSOR OF GENE SILENCING 3	uncharacterized protein LOC110654136
jg35258.t1	TPL-binding domain in jasmonate signalling	Cyclin-dependent | PHD-finger | Tify	Cyclin-dependent kinases regulatory subunit 1	uncharacterized protein LOC110660522
jg43377.t1	DUF1771	Domain	Putative nuclear RNA export factor SDE5	PREDICTED: uncharacterized protein LOC105138852 isoform X2
jg28844.t1	Alpha/beta hydrolase family	Alpha/beta | Mitochondrial	NA	uncharacterized protein LOC8262806
jg14808.t1	THO complex subunit	Fms-interacting	THO complex subunit 5B	THO complex subunit 5B
jg8547.t1	Small nuclear ribonucleoprotein-associated protein	LSM	Small nuclear ribonucleoprotein-associated protein B'	hypothetical protein POPTR_011G155700
jg47900.t1	NA	NA	NA	UBN2 domain-containing protein
jg11996.t1	Lignin degradation and detoxification of lignin-derived products	Multicopper	Laccase-6	PREDICTED: laccase-6
jg13647.t1	Destroys radicals which are normally produced within the cells and which are toxic to biological systems	NA	NA	NA
jg7440.t1	Neprosin	Neprosin | Neprosin	NA	Uncharacterized protein TCM_028964
jg16397.t1	DNA-dependent RNA polymerase catalyzes the transcription of DNA into RNA using the four ribonucleoside triphosphates as substrates	RNA | RNA | RNA | RNA | RNA	DNA-directed RNA polymerase III subunit 1	DNA-directed RNA polymerase III subunit 1 isoform X3
jg11000.t1	U4 U6.U5 tri-snRNP-associated protein	SART-1	SART-1 family protein DOT2	SART-1 family protein DOT2
jg41934.t1	Plastocyanin-like domain	Plastocyanin-like	Blue copper protein	mavicyanin
jg6137.t2	33 kDa ribonucleoprotein	RNA	NA	NA
jg6137.t1	33 kDa ribonucleoprotein	RNA	RNA-binding protein CP33, chloroplastic	NA
jg28098.t2	Nucleoside transporter	Nucleoside	Equilibrative nucleotide transporter 8	equilibrative nucleotide transporter 8
jg28098.t1	Nucleoside transporter	Nucleoside	Equilibrative nucleotide transporter 8	equilibrative nucleotide transporter 8
jg34922.t1	UPF0554 protein C2orf43 homolog	Lipid-droplet	Lipid droplet-associated hydrolase	PREDICTED: UPF0554 protein
jg16988.t1	NA	NA	NA	hypothetical protein BC332_34371
jg21934.t1	mechanosensitive ion channel activity	NA	Mechanosensitive ion channel protein 6	mechanosensitive ion channel protein 6
jg44410.t1	N-alpha-acetyltransferase	Acetyltransferase	N-alpha-acetyltransferase 50	N-alpha-acetyltransferase 50
jg7763.t1	Dof zinc finger protein	Dof	Dof zinc finger protein DOF5.4	dof zinc finger protein DOF5.4-like
jg4609.t1	histone-lysine N-methyltransferase, H3 lysine-9 specific	SAD/SRA	Histone-lysine N-methyltransferase, H3 lysine-9 specific SUVH5	histone-lysine N-methyltransferase, H3 lysine-9 specific SUVH6
jg16395.t1	Histone-lysine N-methyltransferase	SET	Histone-lysine N-methyltransferase ATXR4	NA
jg1810.t1	ribonuclease H protein	NA	Putative ribonuclease H protein At1g65750	uncharacterized protein LOC115964386
jg37528.t1	flavin-containing monooxygenase	NAD(P)-binding	Putative flavin-containing monooxygenase FMO GS-OX-like 10	flavin-containing monooxygenase FMO GS-OX-like 4
jg26860.t1	Protein trichome birefringence-like	GDSL/SGNH-like | PMR5	Protein trichome birefringence-like 37	PREDICTED: protein trichome birefringence-like 38
jg23110.t1	Belongs to the iron ascorbate-dependent oxidoreductase family	2OG-Fe(II) | non-haem	Gibberellin 20-oxidase-like protein	hypothetical protein DCAR_009377
jg40689.t1	intracellular protein transport protein	NA	Uncharacterized protein At5g41620	uncharacterized protein At5g41620-like isoform X1
jg26897.t1	Plant non-specific lipid-transfer proteins transfer phospholipids as well as galactolipids across membranes. May play a role in wax or cutin deposition in the cell walls of expanding epidermal cells and certain secretory tissues	NA	Non-specific lipid-transfer protein	non-specific lipid transfer protein 3
jg22319.t1	Transcription factor	NA	Transcription factor bHLH68	transcription factor bHLH68
jg35279.t1	SRSF protein kinase	Protein	Serine/threonine-protein kinase SRPK	hypothetical protein CCACVL1_25518
jg13662.t1	Belongs to the multi antimicrobial extrusion (MATE) (TC 2.A.66.1) family	MatE	Protein DETOXIFICATION 21	protein DETOXIFICATION 21 isoform X1
jg19323.t1	reductase	short	3-dehydrosphinganine reductase TSC10A	3-dehydrosphinganine reductase TSC10A-like
jg4772.t1	Specifically methylates the N1 position of guanosine-37 in various cytoplasmic and mitochondrial tRNAs. Methylation is not dependent on the nature of the nucleoside 5' of the target nucleoside. This is the first step in the biosynthesis of wybutosine (yW), a modified base adjacent to the anticodon of tRNAs and required for accurate decoding	Met-10+	tRNA (guanine(37)-N1)-methyltransferase 2	tRNA (guanine(37)-N1)-methyltransferase 2 isoform X1
jg30498.t1	TMEM214, C-terminal, caspase 4 activator	TMEM214,	NA	uncharacterized protein LOC8262524
jg45484.t1	Exocyst complex component	Exo70	Exocyst complex component EXO70A1	exocyst complex component EXO70A1
jg41839.t1	Belongs to the chaperonin (HSP60) family	TCP-1/cpn60	Chaperonin CPN60-like 2, mitochondrial	NA
jg7761.t1	transcription factor	Helix-loop-helix	Transcription factor BIM1	transcription factor BIM1 isoform X1
jg20989.t1	Pantoate--beta-alanine	Pantoate-beta-alanine	Pantoate--beta-alanine ligase	pantoate--beta-alanine ligase isoform X1
jg32972.t1	DNA replication complex GINS protein	GINS	DNA replication complex GINS protein PSF1	probable DNA replication complex GINS protein PSF1 isoform X2
jg38834.t1	Piezo non-specific cation channel, R-Ras-binding domain	Piezo	Piezo-type mechanosensitive ion channel homolog	piezo-type mechanosensitive ion channel homolog
jg13767.t1	domain-containing protein	ABC1 | Beta-lactamase | Lipopolysaccharide	Uncharacterized protein sll0095	uncharacterized protein LOC8282084
jg48863.t1	RNA recognition motif	RNA	RNA-binding protein 1	RNA-binding protein 1
jg19321.t1	NEDD8-activating enzyme E1 catalytic	E2 | ThiF	NEDD8-activating enzyme E1 catalytic subunit	NEDD8-activating enzyme E1 catalytic subunit
jg18923.t2	cucumisin-like	Peptidase	Cucumisin	cucumisin-like
jg18923.t1	cucumisin-like	Fibronectin | Peptidase | Subtilase	Cucumisin	cucumisin-like
jg11709.t1	Belongs to the protein kinase superfamily. Ser Thr protein kinase family	Leucine | Leucine | Protein	LRR receptor-like serine/threonine-protein kinase RPK2	NA
jg32042.t1	rhamnose biosynthetic enzyme	GDP-mannose	Trifunctional UDP-glucose 4,6-dehydratase/UDP-4-keto-6-deoxy-D-glucose 3,5-epimerase/UDP-4-keto-L-rhamnose-reductase RHM1	PREDICTED: trifunctional UDP-glucose 4,6-dehydratase/UDP-4-keto-6-deoxy-D-glucose 3,5-epimerase/UDP-4-keto-L-rhamnose-reductase RHM1-like
[truncated: 43,387 more rows]

## Sheet: Table S6
Table S6 GO enrichment analysis for genes contained in the specific gene families of flax.
ID	Description	GeneRatio	BgRatio	pvalue	p.adjust	qvalue	geneID	Count
GO:0036209	9beta-pimara-7,15-diene oxidase activity	28/2030	46/22600	2.35272e-18	7.89103e-15	6.89223e-15	jg15663/jg18100/jg19362/jg20133/jg23087/jg25688/jg2600/jg28202/jg28747/jg29023/jg29024/jg29025/jg30567/jg31300/jg33340/jg34202/jg38483/jg3900/jg3921/jg3922/jg41317/jg46176/jg47671/jg47898/jg48705/jg6474/jg7629/jg7631	28
GO:0004338	glucan exo-1,3-beta-glucosidase activity	18/2030	20/22600	2.15405e-17	2.99454e-14	2.61551e-14	jg14366/jg14367/jg15870/jg15941/jg15943/jg15945/jg15946/jg18391/jg20099/jg25883/jg25884/jg25947/jg25949/jg25951/jg30378/jg30408/jg38586/jg39569	18
GO:0042761	very long-chain fatty acid biosynthetic process	32/2030	64/22600	2.67848e-17	2.99454e-14	2.61551e-14	jg12296/jg12297/jg15496/jg25486/jg26864/jg26865/jg26866/jg26867/jg27874/jg30293/jg36199/jg36200/jg36201/jg36202/jg36203/jg36291/jg37094/jg37095/jg37101/jg38270/jg38271/jg38272/jg383/jg384/jg43019/jg43023/jg43024/jg43340/jg43341/jg45033/jg6633/jg7747	32
GO:0000016	lactase activity	16/2030	17/22600	2.64939e-16	1.77721e-13	1.55227e-13	jg15870/jg15941/jg15943/jg15945/jg15946/jg18391/jg20099/jg25883/jg25884/jg25947/jg25949/jg25951/jg30378/jg30408/jg38586/jg39569	16
GO:0010040	response to iron(II) ion	16/2030	17/22600	2.64939e-16	1.77721e-13	1.55227e-13	jg15870/jg15941/jg15943/jg15945/jg15946/jg18391/jg20099/jg25883/jg25884/jg25947/jg25949/jg25951/jg30378/jg30408/jg38586/jg39569	16
GO:0047701	beta-L-arabinosidase activity	16/2030	18/22600	2.18438e-15	1.22107e-12	1.06651e-12	jg15870/jg15941/jg15943/jg15945/jg15946/jg18391/jg20099/jg25883/jg25884/jg25947/jg25949/jg25951/jg30378/jg30408/jg38586/jg39569	16
GO:0008422	beta-glucosidase activity	36/2030	91/22600	3.23377e-15	1.54944e-12	1.35332e-12	jg10373/jg14366/jg14367/jg15870/jg15941/jg15943/jg15945/jg15946/jg17069/jg18391/jg19759/jg20099/jg22390/jg25883/jg25884/jg25947/jg25949/jg25951/jg27645/jg30378/jg30408/jg32736/jg36134/jg37947/jg38586/jg39569/jg40308/jg41423/jg45264/jg46641/jg47794/jg47795/jg47797/jg47799/jg9203/jg9659	36
GO:0004535	poly(A)-specific ribonuclease activity	19/2030	26/22600	4.27046e-15	1.79039e-12	1.56378e-12	jg13559/jg14698/jg14703/jg15199/jg15212/jg15305/jg15306/jg24227/jg24230/jg2503/jg2507/jg25288/jg25297/jg25302/jg25303/jg35626/jg35651/jg48606/jg48609	19
GO:0000038	very long-chain fatty acid metabolic process	32/2030	74/22600	5.33918e-15	1.98973e-12	1.73789e-12	jg12296/jg12297/jg15496/jg25486/jg26864/jg26865/jg26866/jg26867/jg27874/jg30293/jg36199/jg36200/jg36201/jg36202/jg36203/jg36291/jg37094/jg37095/jg37101/jg38270/jg38271/jg38272/jg383/jg384/jg43019/jg43023/jg43024/jg43340/jg43341/jg45033/jg6633/jg7747	32
GO:0006721	terpenoid metabolic process	72/2030	307/22600	2.09431e-14	7.0243e-12	6.13522e-12	jg14446/jg14447/jg14448/jg15663/jg17568/jg18098/jg18099/jg18100/jg19362/jg20133/jg22717/jg22718/jg22719/jg22720/jg23087/jg25688/jg25936/jg2600/jg27726/jg27727/jg28202/jg28747/jg28995/jg29023/jg29024/jg29025/jg29391/jg29912/jg30567/jg31300/jg31481/jg31483/jg32589/jg32828/jg32830/jg33340/jg33985/jg34202/jg34203/jg3559/jg36013/jg36014/jg36470/jg36498/jg36499/jg37852/jg37909/jg38483/jg3900/jg3921/jg3…	72
GO:0016101	diterpenoid metabolic process	54/2030	195/22600	2.89096e-14	8.81479e-12	7.69907e-12	jg15663/jg17568/jg18098/jg18099/jg18100/jg19362/jg20133/jg22717/jg22718/jg22719/jg22720/jg23087/jg25688/jg25936/jg2600/jg27726/jg27727/jg28202/jg28747/jg28995/jg29023/jg29024/jg29025/jg29912/jg30567/jg31300/jg31481/jg31483/jg33340/jg33985/jg34202/jg34203/jg36470/jg36498/jg36499/jg38483/jg3900/jg3921/jg3922/jg3946/jg4123/jg41317/jg44657/jg44658/jg44826/jg46176/jg47671/jg47898/jg48705/jg4903/jg6474…	54
GO:0010045	response to nickel cation	18/2030	26/22600	1.04402e-13	2.91803e-11	2.54869e-11	jg15870/jg15941/jg15943/jg15945/jg15946/jg18391/jg20011/jg20099/jg25883/jg25884/jg25947/jg25949/jg25951/jg30378/jg30408/jg38586/jg39569/jg46360	18
GO:0030014	CCR4-NOT complex	19/2030	30/22600	2.4917e-13	5.96939e-11	5.21383e-11	jg13559/jg14698/jg14703/jg15199/jg15212/jg15305/jg15306/jg24227/jg24230/jg2503/jg2507/jg25288/jg25297/jg25302/jg25303/jg35626/jg35651/jg48606/jg48609	19
GO:0030015	CCR4-NOT core complex	19/2030	30/22600	2.4917e-13	5.96939e-11	5.21383e-11	jg13559/jg14698/jg14703/jg15199/jg15212/jg15305/jg15306/jg24227/jg24230/jg2503/jg2507/jg25288/jg25297/jg25302/jg25303/jg35626/jg35651/jg48606/jg48609	19
GO:0015926	glucosidase activity	36/2030	104/22600	3.92981e-13	8.78706e-11	7.67485e-11	jg10373/jg14366/jg14367/jg15870/jg15941/jg15943/jg15945/jg15946/jg17069/jg18391/jg19759/jg20099/jg22390/jg25883/jg25884/jg25947/jg25949/jg25951/jg27645/jg30378/jg30408/jg32736/jg36134/jg37947/jg38586/jg39569/jg40308/jg41423/jg45264/jg46641/jg47794/jg47795/jg47797/jg47799/jg9203/jg9659	36
GO:0005903	brush border	16/2030	22/22600	7.50442e-13	1.57311e-10	1.374e-10	jg15870/jg15941/jg15943/jg15945/jg15946/jg18391/jg20099/jg25883/jg25884/jg25947/jg25949/jg25951/jg30378/jg30408/jg38586/jg39569	16
GO:1902184	negative regulation of shoot apical meristem development	13/2030	15/22600	2.11269e-12	3.98797e-10	3.4832e-10	jg10523/jg13895/jg19137/jg19569/jg19629/jg21718/jg26598/jg26600/jg32180/jg3725/jg40445/jg42672/jg46783	13
GO:0033907	beta-D-fucosidase activity	16/2030	23/22600	2.25913e-12	3.98797e-10	3.4832e-10	jg15870/jg15941/jg15943/jg15945/jg15946/jg18391/jg20099/jg25883/jg25884/jg25947/jg25949/jg25951/jg30378/jg30408/jg38586/jg39569	16
GO:0080083	beta-gentiobiose beta-glucosidase activity	16/2030	23/22600	2.25913e-12	3.98797e-10	3.4832e-10	jg15870/jg15941/jg15943/jg15945/jg15946/jg18391/jg20099/jg25883/jg25884/jg25947/jg25949/jg25951/jg30378/jg30408/jg38586/jg39569	16
GO:0004568	chitinase activity	15/2030	21/22600	6.12926e-12	1.02788e-09	8.97775e-10	jg17892/jg17894/jg34456/jg34457/jg34461/jg34462/jg34465/jg45621/jg45622/jg45625/jg45626/jg45630/jg6432/jg6434/jg6435	15
GO:0043928	exonucleolytic catabolism of deadenylated mRNA	21/2030	42/22600	7.99758e-12	1.27733e-09	1.11565e-09	jg13559/jg14698/jg14703/jg15199/jg15212/jg15305/jg15306/jg24227/jg24230/jg2503/jg2507/jg25288/jg25297/jg25302/jg25303/jg35626/jg35651/jg42965/jg48606/jg48609/jg6553	21
GO:0080079	cellobiose glucosidase activity	16/2030	25/22600	1.58047e-11	2.4095e-09	2.10452e-09	jg15870/jg15941/jg15943/jg15945/jg15946/jg18391/jg20099/jg25883/jg25884/jg25947/jg25949/jg25951/jg30378/jg30408/jg38586/jg39569	16
GO:0004567	beta-mannosidase activity	18/2030	32/22600	1.85846e-11	2.71012e-09	2.36709e-09	jg15870/jg15941/jg15943/jg15945/jg15946/jg18391/jg20099/jg25883/jg25884/jg25947/jg25949/jg25951/jg30378/jg30408/jg32430/jg38586/jg39569/jg39768	18
GO:0010288	response to lead ion	16/2030	26/22600	3.76523e-11	5.05143e-09	4.41205e-09	jg15870/jg15941/jg15943/jg15945/jg15946/jg18391/jg20099/jg25883/jg25884/jg25947/jg25949/jg25951/jg30378/jg30408/jg38586/jg39569	16
GO:0043627	response to estrogen	16/2030	26/22600	3.76523e-11	5.05143e-09	4.41205e-09	jg15870/jg15941/jg15943/jg15945/jg15946/jg18391/jg20099/jg25883/jg25884/jg25947/jg25949/jg25951/jg30378/jg30408/jg38586/jg39569	16
GO:0045471	response to ethanol	16/2030	27/22600	8.46847e-11	1.05197e-08	9.18821e-09	jg15870/jg15941/jg15943/jg15945/jg15946/jg18391/jg20099/jg25883/jg25884/jg25947/jg25949/jg25951/jg30378/jg30408/jg38586/jg39569	16
GO:0098862	cluster of actin-based cell projections	16/2030	27/22600	8.46847e-11	1.05197e-08	9.18821e-09	jg15870/jg15941/jg15943/jg15945/jg15946/jg18391/jg20099/jg25883/jg25884/jg25947/jg25949/jg25951/jg30378/jg30408/jg38586/jg39569	16
GO:0006720	isoprenoid metabolic process	72/2030	363/22600	1.05613e-10	1.2651e-08	1.10497e-08	jg14446/jg14447/jg14448/jg15663/jg17568/jg18098/jg18099/jg18100/jg19362/jg20133/jg22717/jg22718/jg22719/jg22720/jg23087/jg25688/jg25936/jg2600/jg27726/jg27727/jg28202/jg28747/jg28995/jg29023/jg29024/jg29025/jg29391/jg29912/jg30567/jg31300/jg31481/jg31483/jg32589/jg32828/jg32830/jg33340/jg33985/jg34202/jg34203/jg3559/jg36013/jg36014/jg36470/jg36498/jg36499/jg37852/jg37909/jg38483/jg3900/jg3921/jg3…	72
GO:0010345	suberin biosynthetic process	24/2030	61/22600	1.48566e-10	1.71824e-08	1.50076e-08	jg15496/jg16279/jg16392/jg24563/jg25486/jg26864/jg26865/jg26866/jg26867/jg36199/jg36200/jg36201/jg36202/jg36203/jg36291/jg38270/jg38271/jg38272/jg383/jg384/jg39236/jg43340/jg43341/jg45033	24
GO:0001134	obsolete transcription regulator recruiting activity	41/2030	158/22600	3.20229e-10	3.26735e-08	2.85379e-08	jg11647/jg12391/jg13019/jg14443/jg18682/jg19813/jg20650/jg21614/jg22840/jg23057/jg23130/jg23419/jg24511/jg26427/jg29134/jg29136/jg29137/jg29980/jg30045/jg31212/jg31213/jg32449/jg32450/jg3252/jg33587/jg36686/jg3806/jg3807/jg3809/jg39650/jg39693/jg41300/jg42500/jg46500/jg47655/jg49374/jg641/jg7541/jg7542/jg864/jg8679	41
GO:0001135	obsolete RNA polymerase II transcription regulator recruiting activity	41/2030	158/22600	3.20229e-10	3.26735e-08	2.85379e-08	jg11647/jg12391/jg13019/jg14443/jg18682/jg19813/jg20650/jg21614/jg22840/jg23057/jg23130/jg23419/jg24511/jg26427/jg29134/jg29136/jg29137/jg29980/jg30045/jg31212/jg31213/jg32449/jg32450/jg3252/jg33587/jg36686/jg3806/jg3807/jg3809/jg39650/jg39693/jg41300/jg42500/jg46500/jg47655/jg49374/jg641/jg7541/jg7542/jg864/jg8679	41
GO:0044550	secondary metabolite biosynthetic process	76/2030	402/22600	3.36759e-10	3.26735e-08	2.85379e-08	jg10368/jg14932/jg15496/jg15663/jg16279/jg16392/jg18100/jg19362/jg19764/jg20133/jg21000/jg22840/jg23087/jg24376/jg24563/jg25486/jg25688/jg2600/jg26864/jg26865/jg26866/jg26867/jg28202/jg28747/jg29023/jg29024/jg29025/jg30567/jg3115/jg3116/jg31212/jg31300/jg33214/jg33340/jg34202/jg36199/jg36200/jg36201/jg36202/jg36203/jg36291/jg36470/jg36767/jg37909/jg38044/jg38270/jg38271/jg38272/jg383/jg384/jg3848…	76
GO:0009899	ent-kaurene synthase activity	10/2030	11/22600	3.38586e-10	3.26735e-08	2.85379e-08	jg18098/jg18099/jg25936/jg27726/jg27727/jg34203/jg36498/jg36499/jg44657/jg44658	10
GO:0015385	sodium:proton antiporter activity	14/2030	22/22600	3.40957e-10	3.26735e-08	2.85379e-08	jg17815/jg1927/jg24133/jg24679/jg27859/jg35629/jg36113/jg38230/jg38312/jg38537/jg41706/jg44774/jg48156/jg8759	14
GO:0098719	sodium ion import across plasma membrane	14/2030	22/22600	3.40957e-10	3.26735e-08	2.85379e-08	jg17815/jg1927/jg24133/jg24679/jg27859/jg35629/jg36113/jg38230/jg38312/jg38537/jg41706/jg44774/jg48156/jg8759	14
GO:0000981	DNA-binding transcription factor activity, RNA polymerase II-specific	59/2030	280/22600	4.50917e-10	4.20104e-08	3.6693e-08	jg10597/jg11647/jg12391/jg12826/jg13019/jg14443/jg15168/jg16841/jg18682/jg19562/jg19813/jg20650/jg21614/jg22840/jg23057/jg23130/jg23419/jg24511/jg25191/jg26427/jg29038/jg29134/jg29136/jg29137/jg29980/jg30045/jg31212/jg31213/jg32449/jg32450/jg3252/jg33587/jg365/jg36686/jg3806/jg3807/jg3809/jg38130/jg3910/jg39650/jg39693/jg41300/jg42500/jg43296/jg43306/jg43307/jg43316/jg43323/jg46500/jg47655/jg4786…	59	8
GO:0004553	hydrolase activity, hydrolyzing O-glycosyl compounds	78/2030	420/22600	4.7078e-10	4.26756e-08	3.7274e-08	jg10009/jg10010/jg10373/jg11438/jg12039/jg14366/jg14367/jg15870/jg15941/jg15943/jg15945/jg15946/jg16835/jg17069/jg17892/jg17894/jg18391/jg19759/jg20099/jg22390/jg25883/jg25884/jg25947/jg25949/jg25951/jg27645/jg29322/jg29629/jg30378/jg30408/jg30798/jg31077/jg31759/jg32430/jg32736/jg34456/jg34457/jg34461/jg34462/jg34465/jg35234/jg36134/jg3633/jg37947/jg38137/jg38586/jg39351/jg39569/jg39768/jg40308/…	78
GO:0016798	hydrolase activity, acting on glycosyl bonds	83/2030	465/22600	9.6629e-10	8.52878e-08	7.44926e-08	jg10009/jg10010/jg10373/jg11438/jg12039/jg14366/jg14367/jg15870/jg15941/jg15943/jg15945/jg15946/jg16835/jg17069/jg17892/jg17894/jg18391/jg19759/jg20099/jg22390/jg23353/jg25883/jg25884/jg25947/jg25949/jg25951/jg27645/jg29322/jg29629/jg30378/jg30408/jg30798/jg31077/jg31759/jg32430/jg32736/jg34456/jg34457/jg34461/jg34462/jg34465/jg34485/jg35234/jg36134/jg3633/jg37947/jg38137/jg38586/jg39351/jg39569/…	83
GO:0000988	obsolete transcription factor activity, protein binding	48/2030	221/22600	6.65552e-09	5.72375e-07	4.99927e-07	jg11647/jg12391/jg13019/jg14443/jg18682/jg19813/jg20111/jg20650/jg21614/jg22840/jg23057/jg23130/jg23419/jg24511/jg26427/jg29134/jg29136/jg29137/jg29980/jg30045/jg30613/jg30614/jg31212/jg31213/jg32449/jg32450/jg3252/jg33587/jg34201/jg34245/jg36686/jg3806/jg3807/jg3809/jg39650/jg39693/jg41300/jg41885/jg41978/jg42500/jg46500/jg47655/jg49374/jg641/jg7541/jg7542/jg864/jg8679	48
GO:0098659	inorganic cation import across plasma membrane	14/2030	27/22600	1.38685e-08	1.10902e-06	9.68644e-07	jg17815/jg1927/jg24133/jg24679/jg27859/jg35629/jg36113/jg38230/jg38312/jg38537/jg41706/jg44774/jg48156/jg8759	14
GO:0099587	inorganic ion import across plasma membrane	14/2030	27/22600	1.38685e-08	1.10902e-06	9.68644e-07	jg17815/jg1927/jg24133/jg24679/jg27859/jg35629/jg36113/jg38230/jg38312/jg38537/jg41706/jg44774/jg48156/jg8759	14
GO:0001076	obsolete transcription factor activity, RNA polymerase II transcription factor binding	41/2030	178/22600	1.4204e-08	1.10902e-06	9.68644e-07	jg11647/jg12391/jg13019/jg14443/jg18682/jg19813/jg20650/jg21614/jg22840/jg23057/jg23130/jg23419/jg24511/jg26427/jg29134/jg29136/jg29137/jg29980/jg30045/jg31212/jg31213/jg32449/jg32450/jg3252/jg33587/jg36686/jg3806/jg3807/jg3809/jg39650/jg39693/jg41300/jg42500/jg46500/jg47655/jg49374/jg641/jg7541/jg7542/jg864/jg8679	41
GO:1902183	regulation of shoot apical meristem development	15/2030	31/22600	1.42181e-08	1.10902e-06	9.68644e-07	jg10523/jg13895/jg19137/jg19569/jg19629/jg21718/jg26598/jg26600/jg28190/jg32180/jg3725/jg40445/jg42672/jg44793/jg46783	15
GO:0032874	positive regulation of stress-activated MAPK cascade	10/2030	14/22600	2.39005e-08	1.78138e-06	1.55591e-06	jg13859/jg20221/jg22995/jg2425/jg34217/jg38398/jg38518/jg46082/jg48509/jg710	10
GO:0070304	positive regulation of stress-activated protein kinase signaling cascade	10/2030	14/22600	2.39005e-08	1.78138e-06	1.55591e-06	jg13859/jg20221/jg22995/jg2425/jg34217/jg38398/jg38518/jg46082/jg48509/jg710	10
GO:0004565	beta-galactosidase activity	23/2030	73/22600	5.08916e-08	3.71066e-06	3.24099e-06	jg15870/jg15941/jg15943/jg15945/jg15946/jg18391/jg20099/jg25883/jg25884/jg25947/jg25949/jg25951/jg30378/jg30408/jg31759/jg38137/jg38586/jg39351/jg39569/jg40573/jg46918/jg5876/jg7827	23
GO:0006633	fatty acid biosynthetic process	40/2030	180/22600	6.08597e-08	4.34305e-06	3.79334e-06	jg12296/jg12297/jg12665/jg14134/jg14135/jg15496/jg18956/jg23704/jg23705/jg25486/jg26864/jg26865/jg26866/jg26867/jg27874/jg30293/jg36199/jg36200/jg36201/jg36202/jg36203/jg36291/jg36767/jg37094/jg37095/jg37101/jg37424/jg38270/jg38271/jg38272/jg383/jg384/jg43019/jg43023/jg43024/jg43340/jg43341/jg45033/jg6633/jg7747	40
GO:0000291	nuclear-transcribed mRNA catabolic process, exonucleolytic	21/2030	63/22600	6.43134e-08	4.4939e-06	3.92509e-06	jg13559/jg14698/jg14703/jg15199/jg15212/jg15305/jg15306/jg24227/jg24230/jg2503/jg2507/jg25288/jg25297/jg25302/jg25303/jg35626/jg35651/jg42965/jg48606/jg48609/jg6553	21
GO:0000989	obsolete transcription factor activity, transcription factor binding	41/2030	188/22600	7.27802e-08	4.92204e-06	4.29904e-06	jg11647/jg12391/jg13019/jg14443/jg18682/jg19813/jg20650/jg21614/jg22840/jg23057/jg23130/jg23419/jg24511/jg26427/jg29134/jg29136/jg29137/jg29980/jg30045/jg31212/jg31213/jg32449/jg32450/jg3252/jg33587/jg36686/jg3806/jg3807/jg3809/jg39650/jg39693/jg41300/jg42500/jg46500/jg47655/jg49374/jg641/jg7541/jg7542/jg864/jg8679	41
GO:0080046	quercetin 4'-O-glucosyltransferase activity	12/2030	22/22600	7.33757e-08	4.92204e-06	4.29904e-06	jg1104/jg22581/jg32828/jg32830/jg33901/jg34771/jg35105/jg35106/jg36013/jg36014/jg43971/jg43972	12
GO:0000175	3'-5'-exoribonuclease activity	19/2030	54/22600	1.01468e-07	6.673e-06	5.82838e-06	jg13559/jg14698/jg14703/jg15199/jg15212/jg15305/jg15306/jg24227/jg24230/jg2503/jg2507/jg25288/jg25297/jg25302/jg25303/jg35626/jg35651/jg48606/jg48609	19
GO:0016709	oxidoreductase activity, acting on paired donors, with incorporation or reduction of molecular oxygen, NAD(P)H as one donor, and incorporation of one atom of oxygen	42/2030	199/22600	1.33706e-07	8.62405e-06	7.53247e-06	jg10368/jg14932/jg15663/jg18100/jg19362/jg19764/jg20133/jg21000/jg23087/jg25688/jg2600/jg28202/jg28747/jg29023/jg29024/jg29025/jg30567/jg3115/jg3116/jg31300/jg33214/jg33340/jg34202/jg36767/jg37852/jg37909/jg38483/jg3900/jg3921/jg3922/jg41317/jg46176/jg47671/jg47898/jg48705/jg49230/jg49231/jg6474/jg7629/jg7631/jg9561/jg9631	42
GO:0016324	apical plasma membrane	19/2030	55/22600	1.42009e-07	8.98674e-06	7.84926e-06	jg15870/jg15941/jg15943/jg15945/jg15946/jg1817/jg18391/jg20099/jg22191/jg25883/jg25884/jg25947/jg25949/jg25951/jg30378/jg30408/jg38051/jg38586/jg39569	19	12
GO:0007584	response to nutrient	26/2030	95/22600	1.70608e-07	1.0404e-05	9.08714e-06	jg10475/jg15615/jg15870/jg15941/jg15943/jg15945/jg15946/jg18391/jg19503/jg20099/jg20569/jg21472/jg25641/jg25883/jg25884/jg25947/jg25949/jg25951/jg30378/jg30408/jg38586/jg39569/jg41744/jg45431/jg45722/jg49564	26
GO:0017148	negative regulation of translation	26/2030	95/22600	1.70608e-07	1.0404e-05	9.08714e-06	jg13559/jg14698/jg14703/jg15199/jg15212/jg15305/jg15306/jg15749/jg24227/jg24230/jg2503/jg2507/jg25288/jg25297/jg25302/jg25303/jg25769/jg28234/jg30789/jg35626/jg35651/jg4751/jg48606/jg48609/jg6292/jg7107	26
GO:0042995	cell projection	58/2030	320/22600	1.85071e-07	1.089e-05	9.51158e-06	jg11077/jg13053/jg15070/jg17055/jg17695/jg1817/jg18537/jg18547/jg18640/jg18837/jg22191/jg23914/jg24565/jg24697/jg25015/jg25072/jg26765/jg29089/jg29131/jg29448/jg30479/jg31039/jg3176/jg33868/jg33874/jg33877/jg34746/jg3495/jg36194/jg37321/jg37379/jg379/jg38051/jg38096/jg3812/jg3855/jg38690/jg41163/jg41741/jg41785/jg41786/jg41787/jg41788/jg42161/jg43336/jg43787/jg43965/jg475/jg47525/jg47918/jg48017/…	58
GO:0120025	plasma membrane bounded cell projection	58/2030	320/22600	1.85071e-07	1.089e-05	9.51158e-06	jg11077/jg13053/jg15070/jg17055/jg17695/jg1817/jg18537/jg18547/jg18640/jg18837/jg22191/jg23914/jg24565/jg24697/jg25015/jg25072/jg26765/jg29089/jg29131/jg29448/jg30479/jg31039/jg3176/jg33868/jg33874/jg33877/jg34746/jg3495/jg36194/jg37321/jg37379/jg379/jg38051/jg38096/jg3812/jg3855/jg38690/jg41163/jg41741/jg41785/jg41786/jg41787/jg41788/jg42161/jg43336/jg43787/jg43965/jg475/jg47525/jg47918/jg48017/…	58
GO:0016896	exoribonuclease activity, producing 5'-phosphomonoesters	21/2030	67/22600	2.12441e-07	1.22849e-05	1.073e-05	jg13559/jg14698/jg14703/jg14954/jg15199/jg15212/jg15305/jg15306/jg24227/jg24230/jg24962/jg2503/jg2507/jg25288/jg25297/jg25302/jg25303/jg35626/jg35651/jg48606/jg48609	21
GO:0051973	positive regulation of telomerase activity	13/2030	28/22600	2.45536e-07	1.39581e-05	1.21914e-05	jg10454/jg10457/jg10460/jg10464/jg13859/jg20221/jg22995/jg34217/jg38398/jg38518/jg46082/jg4813/jg710	13
GO:0090406	pollen tube	35/2030	155/22600	2.6459e-07	1.47906e-05	1.29185e-05	jg13053/jg15070/jg17055/jg17695/jg1817/jg18537/jg18547/jg18640/jg22191/jg23914/jg24565/jg24697/jg25072/jg26765/jg29089/jg3176/jg38051/jg38096/jg3855/jg38690/jg41741/jg41785/jg41786/jg41787/jg41788/jg42161/jg43787/jg43965/jg475/jg48184/jg49299/jg5754/jg6524/jg8387/jg8399	35
GO:0000288	nuclear-transcribed mRNA catabolic process, deadenylation-dependent decay	21/2030	68/22600	2.81483e-07	1.54769e-05	1.3518e-05	jg13559/jg14698/jg14703/jg15199/jg15212/jg15305/jg15306/jg24227/jg24230/jg2503/jg2507/jg25288/jg25297/jg25302/jg25303/jg35626/jg35651/jg42965/jg48606/jg48609/jg6553	21
GO:0010333	terpene synthase activity	10/2030	17/22600	3.60408e-07	1.94969e-05	1.70291e-05	jg18098/jg18099/jg25936/jg27726/jg27727/jg34203/jg36498/jg36499/jg44657/jg44658	10
GO:0004532	exoribonuclease activity	21/2030	69/22600	3.70571e-07	1.97285e-05	1.72314e-05	jg13559/jg14698/jg14703/jg14954/jg15199/jg15212/jg15305/jg15306/jg24227/jg24230/jg24962/jg2503/jg2507/jg25288/jg25297/jg25302/jg25303/jg35626/jg35651/jg48606/jg48609	21
GO:0098590	plasma membrane region	26/2030	99/22600	4.14039e-07	2.16982e-05	1.89518e-05	jg15870/jg15941/jg15943/jg15945/jg15946/jg1817/jg18391/jg18837/jg20099/jg22191/jg25883/jg25884/jg25947/jg25949/jg25951/jg30378/jg30408/jg32069/jg32073/jg32077/jg32081/jg37321/jg38051/jg38586/jg39569/jg47918	26
GO:0015081	sodium ion transmembrane transporter activity	16/2030	43/22600	4.27156e-07	2.17073e-05	1.89597e-05	jg15822/jg17815/jg1927/jg24133/jg24679/jg25839/jg27859/jg35629/jg36113/jg38230/jg38312/jg38537/jg41706/jg44774/jg48156/jg8759	16
GO:0035725	sodium ion transmembrane transport	16/2030	43/22600	4.27156e-07	2.17073e-05	1.89597e-05	jg15822/jg17815/jg1927/jg24133/jg24679/jg25839/jg27859/jg35629/jg36113/jg38230/jg38312/jg38537/jg41706/jg44774/jg48156/jg8759	16
GO:0051554	flavonol metabolic process	12/2030	25/22600	4.56515e-07	2.25169e-05	1.96669e-05	jg11647/jg12391/jg21614/jg32042/jg33901/jg34771/jg35105/jg35106/jg36686/jg39058/jg43971/jg43972	12
GO:0051555	flavonol biosynthetic process	12/2030	25/22600	4.56515e-07	2.25169e-05	1.96669e-05	jg11647/jg12391/jg21614/jg32042/jg33901/jg34771/jg35105/jg35106/jg36686/jg39058/jg43971/jg43972	12
GO:0090503	RNA phosphodiester bond hydrolysis, exonucleolytic	21/2030	70/22600	4.84835e-07	2.35672e-05	2.05842e-05	jg13559/jg14698/jg14703/jg14954/jg15199/jg15212/jg15305/jg15306/jg24227/jg24230/jg24962/jg2503/jg2507/jg25288/jg25297/jg25302/jg25303/jg35626/jg35651/jg48606/jg48609	21
GO:0043506	regulation of JUN kinase activity	8/2030	11/22600	5.38561e-07	2.5088e-05	2.19125e-05	jg13859/jg20221/jg22995/jg34217/jg38398/jg38518/jg46082/jg710	8
GO:0043507	positive regulation of JUN kinase activity	8/2030	11/22600	5.38561e-07	2.5088e-05	2.19125e-05	jg13859/jg20221/jg22995/jg34217/jg38398/jg38518/jg46082/jg710	8
GO:1900744	regulation of p38MAPK cascade	8/2030	11/22600	5.38561e-07	2.5088e-05	2.19125e-05	jg13859/jg20221/jg22995/jg34217/jg38398/jg38518/jg46082/jg710	8
GO:0015925	galactosidase activity	23/2030	83/22600	6.79322e-07	3.12116e-05	2.7261e-05	jg15870/jg15941/jg15943/jg15945/jg15946/jg18391/jg20099/jg25883/jg25884/jg25947/jg25949/jg25951/jg30378/jg30408/jg31759/jg38137/jg38586/jg39351/jg39569/jg40573/jg46918/jg5876/jg7827	23
GO:0015923	mannosidase activity	18/2030	55/22600	7.57043e-07	3.43124e-05	2.99694e-05	jg15870/jg15941/jg15943/jg15945/jg15946/jg18391/jg20099/jg25883/jg25884/jg25947/jg25949/jg25951/jg30378/jg30408/jg32430/jg38586/jg39569/jg39768	18
GO:0034249	negative regulation of cellular amide metabolic process	26/2030	102/22600	7.75425e-07	3.4677e-05	3.02878e-05	jg13559/jg14698/jg14703/jg15199/jg15212/jg15305/jg15306/jg15749/jg24227/jg24230/jg2503/jg2507/jg25288/jg25297/jg25302/jg25303/jg25769/jg28234/jg30789/jg35626/jg35651/jg4751/jg48606/jg48609/jg6292/jg7107	26
GO:0005451	monovalent cation:proton antiporter activity	14/2030	35/22600	8.03678e-07	3.50069e-05	3.0576e-05	jg17815/jg1927/jg24133/jg24679/jg27859/jg35629/jg36113/jg38230/jg38312/jg38537/jg41706/jg44774/jg48156/jg8759	14
GO:0015386	potassium:proton antiporter activity	14/2030	35/22600	8.03678e-07	3.50069e-05	3.0576e-05	jg17815/jg1927/jg24133/jg24679/jg27859/jg35629/jg36113/jg38230/jg38312/jg38537/jg41706/jg44774/jg48156/jg8759	14
GO:0009820	alkaloid metabolic process	11/2030	22/22600	8.27764e-07	3.55939e-05	3.10886e-05	jg12958/jg18830/jg24421/jg24422/jg29046/jg29049/jg32459/jg3903/jg39792/jg40614/jg46961	11
GO:0016796	exonuclease activity, active with either ribo- or deoxyribonucleic acids and producing 5'-phosphomonoesters	22/2030	79/22600	1.07646e-06	4.56927e-05	3.99092e-05	jg13559/jg14698/jg14703/jg14954/jg15199/jg15212/jg15305/jg15306/jg24227/jg24230/jg24962/jg2503/jg2507/jg25288/jg25297/jg25302/jg25303/jg31873/jg35626/jg35651/jg48606/jg48609	22
GO:0010039	response to iron ion	36/2030	171/22600	1.08987e-06	4.56927e-05	3.99092e-05	jg15870/jg15941/jg15943/jg15945/jg15946/jg17568/jg18391/jg19133/jg20099/jg21000/jg22840/jg25883/jg25884/jg25947/jg25949/jg25951/jg26738/jg28995/jg30378/jg30408/jg3115/jg3116/jg33214/jg36790/jg37591/jg38586/jg3946/jg39569/jg4123/jg42188/jg45502/jg4903/jg49230/jg49231/jg7006/jg864	36
GO:0009835	fruit ripening	9/2030	15/22600	1.13405e-06	4.69581e-05	4.10144e-05	jg16021/jg1706/jg2252/jg26024/jg42750/jg44861/jg48448/jg5644/jg7174	9
GO:0009753	response to jasmonic acid	65/2030	394/22600	1.16564e-06	4.76775e-05	4.16428e-05	jg10219/jg10335/jg11547/jg12778/jg14443/jg14614/jg14629/jg15663/jg16045/jg18100/jg19133/jg19362/jg20133/jg20650/jg20837/jg22840/jg2285/jg23087/jg23267/jg23419/jg25688/jg2600/jg26044/jg26427/jg27197/jg28202/jg28747/jg29023/jg29024/jg29025/jg2979/jg30567/jg31212/jg31300/jg3252/jg33340/jg33386/jg33587/jg34202/jg36612/jg37591/jg38483/jg3900/jg3921/jg3922/jg41317/jg42500/jg44358/jg44529/jg46176/jg4767…	65
GO:0071395	cellular response to jasmonic acid stimulus	36/2030	172/22600	1.26077e-06	5.07601e-05	4.43352e-05	jg10335/jg11547/jg15663/jg18100/jg19362/jg20133/jg2285/jg23087/jg25688/jg2600/jg28202/jg28747/jg29023/jg29024/jg29025/jg30567/jg31212/jg31300/jg33340/jg34202/jg36612/jg38483/jg3900/jg3921/jg3922/jg41317/jg44529/jg46176/jg47671/jg47898/jg48422/jg48705/jg6474/jg7541/jg7629/jg7631	36
GO:0051552	flavone metabolic process	12/2030	27/22600	1.28641e-06	5.07601e-05	4.43352e-05	jg11647/jg12391/jg21614/jg32042/jg33901/jg34771/jg35105/jg35106/jg36686/jg39058/jg43971/jg43972	12
GO:0051553	flavone biosynthetic process	12/2030	27/22600	1.28641e-06	5.07601e-05	4.43352e-05	jg11647/jg12391/jg21614/jg32042/jg33901/jg34771/jg35105/jg35106/jg36686/jg39058/jg43971/jg43972	12
GO:0000935	division septum	8/2030	12/22600	1.48755e-06	5.54361e-05	4.84194e-05	jg13859/jg20221/jg22995/jg34217/jg38398/jg38518/jg46082/jg710	8
GO:0030428	cell septum	8/2030	12/22600	1.48755e-06	5.54361e-05	4.84194e-05	jg13859/jg20221/jg22995/jg34217/jg38398/jg38518/jg46082/jg710	8
GO:0046330	positive regulation of JNK cascade	8/2030	12/22600	1.48755e-06	5.54361e-05	4.84194e-05	jg13859/jg20221/jg22995/jg34217/jg38398/jg38518/jg46082/jg710	8
GO:1904353	regulation of telomere capping	8/2030	12/22600	1.48755e-06	5.54361e-05	4.84194e-05	jg13859/jg20221/jg22995/jg34217/jg38398/jg38518/jg46082/jg710	8
GO:1904355	positive regulation of telomere capping	8/2030	12/22600	1.48755e-06	5.54361e-05	4.84194e-05	jg13859/jg20221/jg22995/jg34217/jg38398/jg38518/jg46082/jg710	8
GO:0006814	sodium ion transport	16/2030	47/22600	1.71095e-06	6.30606e-05	5.50788e-05	jg15822/jg17815/jg1927/jg24133/jg24679/jg25839/jg27859/jg35629/jg36113/jg38230/jg38312/jg38537/jg41706/jg44774/jg48156/jg8759	16
GO:0022821	potassium ion antiporter activity	14/2030	37/22600	1.78065e-06	6.42182e-05	5.60899e-05	jg17815/jg1927/jg24133/jg24679/jg27859/jg35629/jg36113/jg38230/jg38312/jg38537/jg41706/jg44774/jg48156/jg8759	14
GO:0090333	regulation of stomatal closure	14/2030	37/22600	1.78065e-06	6.42182e-05	5.60899e-05	jg17815/jg1927/jg24133/jg24679/jg27859/jg35629/jg36113/jg38230/jg38312/jg38537/jg41706/jg44774/jg48156/jg8759	14
GO:0071852	fungal-type cell wall organization or biogenesis	10/2030	20/22600	2.65904e-06	9.48769e-05	8.2868e-05	jg13859/jg18853/jg20221/jg22995/jg34217/jg37340/jg38398/jg38518/jg46082/jg710	10
GO:0016705	oxidoreductase activity, acting on paired donors, with incorporation or reduction of molecular oxygen	58/2030	357/22600	6.96615e-06	0.000245942	0.000214812	jg10368/jg11890/jg14932/jg15663/jg17349/jg17350/jg17351/jg17353/jg18100/jg19362/jg19764/jg20133/jg21000/jg22717/jg22718/jg22719/jg22720/jg23087/jg25688/jg2600/jg28202/jg28747/jg29023/jg29024/jg29025/jg30567/jg3115/jg3116/jg31300/jg33214/jg33340/jg34202/jg36470/jg36767/jg37852/jg37909/jg38483/jg3900/jg3921/jg3922/jg41317/jg44826/jg46176/jg47671/jg47898/jg48705/jg49230/jg49231/jg6065/jg6066/jg6067/…	58
GO:0016838	carbon-oxygen lyase activity, acting on phosphates	10/2030	22/22600	7.86589e-06	0.000274815	0.000240031	jg18098/jg18099/jg25936/jg27726/jg27727/jg34203/jg36498/jg36499/jg44657/jg44658	10
GO:0032872	regulation of stress-activated MAPK cascade	10/2030	23/22600	1.27955e-05	0.000433495	0.000378626	jg13859/jg20221/jg22995/jg2425/jg34217/jg38398/jg38518/jg46082/jg48509/jg710	10
GO:0051194	obsolete positive regulation of cofactor metabolic process	10/2030	23/22600	1.27955e-05	0.000433495	0.000378626	jg11430/jg12826/jg19843/jg19886/jg38130/jg38205/jg40762/jg46234/jg7826/jg8836	10
GO:0070302	regulation of stress-activated protein kinase signaling cascade	10/2030	23/22600	1.27955e-05	0.000433495	0.000378626	jg13859/jg20221/jg22995/jg2425/jg34217/jg38398/jg38518/jg46082/jg48509/jg710	10
GO:0051248	negative regulation of protein metabolic process	48/2030	284/22600	1.45848e-05	0.000489175	0.000427259	jg12158/jg13559/jg14698/jg14703/jg15199/jg15212/jg15305/jg15306/jg15749/jg2006/jg22022/jg24227/jg24230/jg2503/jg2507/jg25288/jg25297/jg25302/jg25303/jg25769/jg28234/jg29670/jg29870/jg30613/jg30614/jg30789/jg32069/jg32073/jg32077/jg32081/jg34201/jg34245/jg35626/jg35651/jg36138/jg37859/jg40720/jg45258/jg47070/jg47453/jg4751/jg48017/jg48606/jg48609/jg5699/jg6292/jg7107/jg8189	48
GO:0051972	regulation of telomerase activity	13/2030	38/22600	1.50674e-05	0.000500357	0.000437025	jg10454/jg10457/jg10460/jg10464/jg13859/jg20221/jg22995/jg34217/jg38398/jg38518/jg46082/jg4813/jg710	13
GO:0045177	apical part of cell	19/2030	73/22600	1.67034e-05	0.000549247	0.000479727	jg15870/jg15941/jg15943/jg15945/jg15946/jg1817/jg18391/jg20099/jg22191/jg25883/jg25884/jg25947/jg25949/jg25951/jg30378/jg30408/jg38051/jg38586/jg39569	19
GO:0098739	import across plasma membrane	14/2030	44/22600	1.83597e-05	0.00059785	0.000522178	jg17815/jg1927/jg24133/jg24679/jg27859/jg35629/jg36113/jg38230/jg38312/jg38537/jg41706/jg44774/jg48156/jg8759	14
GO:0045485	omega-6 fatty acid desaturase activity	8/2030	16/22600	2.78179e-05	0.000897126	0.000783574	jg17349/jg17350/jg17351/jg17353/jg6065/jg6066/jg6067/jg6069	8
GO:0032269	negative regulation of cellular protein metabolic process	45/2030	267/22600	2.85623e-05	0.000912362	0.000796881	jg12158/jg13559/jg14698/jg14703/jg15199/jg15212/jg15305/jg15306/jg15749/jg2006/jg22022/jg24227/jg24230/jg2503/jg2507/jg25288/jg25297/jg25302/jg25303/jg25769/jg28234/jg29870/jg30613/jg30614/jg30789/jg32069/jg32073/jg32077/jg32081/jg34201/jg34245/jg35626/jg35651/jg36138/jg37859/jg40720/jg45258/jg47070/jg4751/jg48606/jg48609/jg5699/jg6292/jg7107/jg8189	45
GO:0010430	fatty acid omega-oxidation	10/2030	25/22600	3.09122e-05	0.000968967	0.000846322	jg16003/jg16006/jg16009/jg16010/jg22447/jg26007/jg26009/jg26010/jg26012/jg26013	10
GO:0046593	mandelonitrile lyase activity	10/2030	25/22600	3.09122e-05	0.000968967	0.000846322	jg16003/jg16006/jg16009/jg16010/jg22447/jg26007/jg26009/jg26010/jg26012/jg26013	10
GO:0004497	monooxygenase activity	50/2030	310/22600	3.52848e-05	0.00109579	0.000957092	jg10368/jg11890/jg14874/jg14932/jg15663/jg18100/jg19362/jg19764/jg20133/jg21000/jg22706/jg23087/jg23288/jg24875/jg24876/jg24877/jg25688/jg2600/jg28202/jg28747/jg29023/jg29024/jg29025/jg30567/jg3115/jg3116/jg31300/jg33214/jg33340/jg34202/jg36767/jg37852/jg37909/jg38483/jg3900/jg3921/jg3922/jg41317/jg46176/jg47671/jg47898/jg48705/jg49230/jg49231/jg6474/jg7629/jg7631/jg9561/jg9631/jg993	50
GO:0043076	megasporocyte nucleus	9/2030	21/22600	4.04083e-05	0.00123208	0.00107614	jg18537/jg18547/jg38096/jg38690/jg41741/jg41785/jg41786/jg41787/jg41788	9
GO:0043078	polar nucleus	9/2030	21/22600	4.04083e-05	0.00123208	0.00107614	jg18537/jg18547/jg38096/jg38690/jg41741/jg41785/jg41786/jg41787/jg41788	9
GO:0009686	gibberellin biosynthetic process	23/2030	105/22600	4.71041e-05	0.00142331	0.00124315	jg17568/jg18098/jg18099/jg22717/jg22718/jg22719/jg22720/jg25936/jg27726/jg27727/jg28995/jg29912/jg34203/jg36470/jg36498/jg36499/jg3946/jg4123/jg44657/jg44658/jg44826/jg4903/jg978	23
GO:0030447	filamentous growth	8/2030	17/22600	4.84012e-05	0.00144944	0.00126598	jg18853/jg28801/jg31002/jg31003/jg35839/jg37340/jg45060/jg7258	8
GO:0017126	nucleologenesis	7/2030	13/22600	4.92354e-05	0.00146138	0.00127641	jg22416/jg3035/jg48921/jg48956/jg49127/jg49151/jg49287	7
GO:0015299	solute:proton antiporter activity	14/2030	48/22600	5.46676e-05	0.00160838	0.0014048	jg17815/jg1927/jg24133/jg24679/jg27859/jg35629/jg36113/jg38230/jg38312/jg38537/jg41706/jg44774/jg48156/jg8759	14	10
GO:0008106	alcohol dehydrogenase (NADP+) activity	9/2030	22/22600	6.29376e-05	0.00183559	0.00160325	jg12175/jg2214/jg29855/jg36519/jg36520/jg36521/jg44688/jg44689/jg44690	9
GO:0030641	regulation of cellular pH	14/2030	49/22600	7.02545e-05	0.00198737	0.00173582	jg17815/jg1927/jg24133/jg24679/jg27859/jg35629/jg36113/jg38230/jg38312/jg38537/jg41706/jg44774/jg48156/jg8759	14
GO:0051453	regulation of intracellular pH	14/2030	49/22600	7.02545e-05	0.00198737	0.00173582	jg17815/jg1927/jg24133/jg24679/jg27859/jg35629/jg36113/jg38230/jg38312/jg38537/jg41706/jg44774/jg48156/jg8759	14
GO:0008408	3'-5' exonuclease activity	20/2030	87/22600	7.0377e-05	0.00198737	0.00173582	jg13559/jg14698/jg14703/jg15199/jg15212/jg15305/jg15306/jg24227/jg24230/jg2503/jg2507/jg25288/jg25297/jg25302/jg25303/jg31873/jg35626/jg35651/jg48606/jg48609	20
GO:0071370	cellular response to gibberellin stimulus	26/2030	129/22600	7.05118e-05	0.00198737	0.00173582	jg12039/jg12826/jg16588/jg18098/jg18099/jg22717/jg22718/jg22719/jg22720/jg25936/jg27726/jg27727/jg29629/jg29912/jg31762/jg34203/jg36470/jg36498/jg36499/jg38130/jg39347/jg44657/jg44658/jg44826/jg7826/jg978	26
GO:0001667	ameboidal-type cell migration	6/2030	10/22600	7.96536e-05	0.00218982	0.00191265	jg18837/jg33868/jg33874/jg33877/jg34746/jg37321	6
GO:0050403	trans-zeatin O-beta-D-glucosyltransferase activity	6/2030	10/22600	7.96536e-05	0.00218982	0.00191265	jg33901/jg34771/jg35105/jg35106/jg43971/jg43972	6
GO:0050502	cis-zeatin O-beta-D-glucosyltransferase activity	6/2030	10/22600	7.96536e-05	0.00218982	0.00191265	jg33901/jg34771/jg35105/jg35106/jg43971/jg43972	6
GO:0004527	exonuclease activity	26/2030	131/22600	9.22251e-05	0.00251482	0.00219651	jg11872/jg13559/jg14698/jg14703/jg14954/jg15199/jg15212/jg15305/jg15306/jg24227/jg24230/jg24700/jg24962/jg2503/jg2507/jg25288/jg25297/jg25302/jg25303/jg31873/jg35626/jg35651/jg41830/jg48606/jg48609/jg49553	26
GO:0004033	aldo-keto reductase (NADP) activity	9/2030	23/22600	9.51718e-05	0.00257424	0.00224841	jg12175/jg2214/jg29855/jg36519/jg36520/jg36521/jg44688/jg44689/jg44690	9
GO:0015491	cation:cation antiporter activity	14/2030	51/22600	0.000113346	0.00302112	0.00263872	jg17815/jg1927/jg24133/jg24679/jg27859/jg35629/jg36113/jg38230/jg38312/jg38537/jg41706/jg44774/jg48156/jg8759	14
GO:0009740	gibberellic acid mediated signaling pathway	24/2030	118/22600	0.000113495	0.00302112	0.00263872	jg12826/jg16588/jg18098/jg18099/jg22717/jg22718/jg22719/jg22720/jg25936/jg27726/jg27727/jg29912/jg31762/jg34203/jg36470/jg36498/jg36499/jg38130/jg39347/jg44657/jg44658/jg44826/jg7826/jg978	24
GO:0004190	aspartic-type endopeptidase activity	22/2030	105/22600	0.000136771	0.00355605	0.00310595	jg14117/jg32220/jg32352/jg32512/jg32551/jg32571/jg32576/jg32594/jg3278/jg3279/jg38764/jg39831/jg39869/jg44790/jg44870/jg44871/jg44872/jg48017/jg49405/jg49406/jg49407/jg49408	22
GO:0009825	multidimensional cell growth	22/2030	105/22600	0.000136771	0.00355605	0.00310595	jg16021/jg16504/jg1706/jg2252/jg25015/jg26024/jg29134/jg33868/jg33874/jg33877/jg34746/jg3809/jg38187/jg38191/jg40989/jg42750/jg44861/jg47338/jg48448/jg5644/jg6089/jg7174	22
GO:0070001	aspartic-type peptidase activity	22/2030	105/22600	0.000136771	0.00355605	0.00310595	jg14117/jg32220/jg32352/jg32512/jg32551/jg32571/jg32576/jg32594/jg3278/jg3279/jg38764/jg39831/jg39869/jg44790/jg44870/jg44871/jg44872/jg48017/jg49405/jg49406/jg49407/jg49408	22
GO:0004930	G protein-coupled receptor activity	7/2030	15/22600	0.000157072	0.00399105	0.00348589	jg16151/jg26151/jg28805/jg30462/jg31052/jg4139/jg7305	7
GO:0021761	limbic system development	7/2030	15/22600	0.000157072	0.00399105	0.00348589	jg18837/jg25015/jg33868/jg33874/jg33877/jg34746/jg37321	7
GO:0034612	response to tumor necrosis factor	7/2030	15/22600	0.000157072	0.00399105	0.00348589	jg18837/jg32107/jg32612/jg32613/jg37321/jg39008/jg39921	7
GO:0015298	solute:cation antiporter activity	14/2030	53/22600	0.000177673	0.00448056	0.00391345	jg17815/jg1927/jg24133/jg24679/jg27859/jg35629/jg36113/jg38230/jg38312/jg38537/jg41706/jg44774/jg48156/jg8759	14
GO:0016832	aldehyde-lyase activity	10/2030	30/22600	0.000187044	0.00464699	0.00405881	jg16003/jg16006/jg16009/jg16010/jg22447/jg26007/jg26009/jg26010/jg26012/jg26013	10
GO:0048579	negative regulation of long-day photoperiodism, flowering	10/2030	30/22600	0.000187044	0.00464699	0.00405881	jg15236/jg25153/jg31245/jg31357/jg32400/jg3252/jg34069/jg39746/jg49374/jg7574	10
GO:0010476	gibberellin mediated signaling pathway	24/2030	122/22600	0.00019438	0.00479376	0.004187	jg12826/jg16588/jg18098/jg18099/jg22717/jg22718/jg22719/jg22720/jg25936/jg27726/jg27727/jg29912/jg31762/jg34203/jg36470/jg36498/jg36499/jg38130/jg39347/jg44657/jg44658/jg44826/jg7826/jg978	24
GO:1901657	glycosyl compound metabolic process	48/2030	315/22600	0.000204584	0.00499813	0.0043655	jg10373/jg10894/jg14443/jg14932/jg15870/jg15941/jg15943/jg15945/jg15946/jg18391/jg18903/jg18905/jg19759/jg20099/jg23353/jg23419/jg25883/jg25884/jg25947/jg25949/jg25951/jg30378/jg30408/jg30524/jg31212/jg34485/jg34937/jg36470/jg37377/jg37378/jg38586/jg38601/jg39569/jg40443/jg40940/jg41565/jg43783/jg4393/jg44826/jg45653/jg46779/jg47288/jg47923/jg49052/jg49055/jg7541/jg7650/jg9203	48
GO:0009744	response to sucrose	30/2030	168/22600	0.000207138	0.00499813	0.0043655	jg14629/jg15740/jg15870/jg15941/jg15943/jg15945/jg15946/jg15973/jg17568/jg18391/jg20099/jg25760/jg25883/jg25884/jg25947/jg25949/jg25951/jg25979/jg28995/jg30378/jg30408/jg33791/jg34678/jg37950/jg38586/jg3946/jg39569/jg4123/jg4903/jg9660	30
GO:0034285	response to disaccharide	30/2030	168/22600	0.000207138	0.00499813	0.0043655	jg14629/jg15740/jg15870/jg15941/jg15943/jg15945/jg15946/jg15973/jg17568/jg18391/jg20099/jg25760/jg25883/jg25884/jg25947/jg25949/jg25951/jg25979/jg28995/jg30378/jg30408/jg33791/jg34678/jg37950/jg38586/jg3946/jg39569/jg4123/jg4903/jg9660	30
GO:0051302	regulation of cell division	32/2030	184/22600	0.000214508	0.00513899	0.00448853	jg13019/jg15228/jg15989/jg15990/jg17568/jg20359/jg22416/jg2426/jg24511/jg28578/jg28995/jg29127/jg3035/jg30836/jg3252/jg35487/jg3815/jg3946/jg41163/jg4123/jg43926/jg45940/jg4608/jg47525/jg48508/jg48921/jg48956/jg4903/jg49127/jg49151/jg49287/jg49374	32
GO:0055075	potassium ion homeostasis	14/2030	54/22600	0.000220232	0.0052387	0.00457563	jg17815/jg1927/jg24133/jg24679/jg27859/jg35629/jg36113/jg38230/jg38312/jg38537/jg41706/jg44774/jg48156/jg8759	14
GO:0006260	DNA replication	40/2030	249/22600	0.000221944	0.00524225	0.00457872	jg11872/jg21477/jg2312/jg24700/jg26311/jg26948/jg32069/jg32073/jg32077/jg32081/jg33761/jg34647/jg35077/jg35114/jg361/jg36249/jg363/jg364/jg37035/jg37047/jg37054/jg40904/jg41121/jg41830/jg42610/jg42834/jg43293/jg43300/jg43301/jg43304/jg43311/jg43315/jg43320/jg43963/jg44003/jg47255/jg47358/jg47482/jg48395/jg49553	40
GO:0010104	regulation of ethylene-activated signaling pathway	18/2030	81/22600	0.000250504	0.00583466	0.00509615	jg1033/jg17568/jg17695/jg19886/jg28995/jg29236/jg31212/jg38791/jg38805/jg3946/jg40762/jg4123/jg41885/jg41978/jg46234/jg4903/jg6524/jg7541	18
GO:0070297	regulation of phosphorelay signal transduction system	18/2030	81/22600	0.000250504	0.00583466	0.00509615	jg1033/jg17568/jg17695/jg19886/jg28995/jg29236/jg31212/jg38791/jg38805/jg3946/jg40762/jg4123/jg41885/jg41978/jg46234/jg4903/jg6524/jg7541	18
GO:2000573	positive regulation of DNA biosynthetic process	13/2030	49/22600	0.000286249	0.00662124	0.00578317	jg10454/jg10457/jg10460/jg10464/jg13859/jg20221/jg22995/jg34217/jg38398/jg38518/jg46082/jg4813/jg710	13
GO:0046328	regulation of JNK cascade	8/2030	21/22600	0.000291986	0.00670767	0.00585866	jg13859/jg20221/jg22995/jg34217/jg38398/jg38518/jg46082/jg710	8
GO:0016331	morphogenesis of embryonic epithelium	6/2030	12/22600	0.00029911	0.00682459	0.00596078	jg18837/jg33868/jg33874/jg33877/jg34746/jg37321	6
GO:0032155	obsolete cell division site part	14/2030	56/22600	0.000332135	0.0075269	0.0065742	jg13859/jg17315/jg20221/jg22995/jg33868/jg33874/jg33877/jg34217/jg34746/jg38398/jg38518/jg46082/jg6030/jg710	14
GO:0000978	RNA polymerase II cis-regulatory region sequence-specific DNA binding	12/2030	44/22600	0.000368632	0.00829792	0.00724763	jg29038/jg31499/jg3252/jg33969/jg365/jg3910/jg43296/jg43306/jg43307/jg43316/jg43323/jg49374	12
GO:0007000	nucleolus organization	7/2030	17/22600	0.000404043	0.00903441	0.00789089	jg22416/jg3035/jg48921/jg48956/jg49127/jg49151/jg49287	7
GO:0004721	phosphoprotein phosphatase activity	22/2030	113/22600	0.000409831	0.00910313	0.00795091	jg14920/jg17224/jg23193/jg27025/jg29106/jg29510/jg32183/jg32301/jg3562/jg36320/jg3672/jg3840/jg38817/jg38918/jg40236/jg41164/jg45002/jg46568/jg47526/jg47680/jg5935/jg8019	22
GO:0016102	diterpenoid biosynthetic process	23/2030	121/22600	0.000438651	0.00967919	0.00845407	jg17568/jg18098/jg18099/jg22717/jg22718/jg22719/jg22720/jg25936/jg27726/jg27727/jg28995/jg29912/jg34203/jg36470/jg36498/jg36499/jg3946/jg4123/jg44657/jg44658/jg44826/jg4903/jg978	23
GO:0009685	gibberellin metabolic process	23/2030	122/22600	0.000495401	0.01086	0.00948539	jg17568/jg18098/jg18099/jg22717/jg22718/jg22719/jg22720/jg25936/jg27726/jg27727/jg28995/jg29912/jg34203/jg36470/jg36498/jg36499/jg3946/jg4123/jg44657/jg44658/jg44826/jg4903/jg978	23
GO:0006470	protein dephosphorylation	24/2030	130/22600	0.000520007	0.0113253	0.00989185	jg14920/jg17224/jg23193/jg27025/jg29106/jg29293/jg29510/jg32183/jg32301/jg3562/jg36320/jg3659/jg3672/jg3840/jg38817/jg38918/jg40236/jg41164/jg45002/jg46568/jg47526/jg47680/jg5935/jg8019	24
GO:0006636	unsaturated fatty acid biosynthetic process	10/2030	34/22600	0.000585087	0.0126605	0.0110581	jg12296/jg12297/jg27874/jg30293/jg37094/jg37095/jg37101/jg43019/jg43023/jg43024	10
GO:0030027	lamellipodium	7/2030	18/22600	0.000610087	0.0130333	0.0113837	jg18837/jg33868/jg33874/jg33877/jg34746/jg37321/jg37379	7
GO:0048308	organelle inheritance	7/2030	18/22600	0.000610087	0.0130333	0.0113837	jg31002/jg31003/jg33868/jg33874/jg33877/jg34746/jg7258	7
GO:0016114	terpenoid biosynthetic process	33/2030	204/22600	0.000664628	0.0141086	0.0123229	jg14446/jg14447/jg14448/jg17568/jg18098/jg18099/jg22717/jg22718/jg22719/jg22720/jg25936/jg27726/jg27727/jg28995/jg29912/jg32589/jg34203/jg36470/jg36498/jg36499/jg37909/jg3946/jg40673/jg40940/jg4123/jg44657/jg44658/jg44826/jg47218/jg47288/jg4903/jg9631/jg978	33
GO:0006261	DNA-dependent DNA replication	34/2030	213/22600	0.00070913	0.0149586	0.0130653	jg11872/jg21477/jg2312/jg24700/jg26311/jg26948/jg32069/jg32073/jg32077/jg32081/jg33761/jg34647/jg361/jg36249/jg363/jg364/jg37035/jg37047/jg37054/jg41121/jg41830/jg42610/jg42834/jg43293/jg43300/jg43301/jg43304/jg43311/jg43315/jg43320/jg47358/jg47482/jg48395/jg49553	34
GO:0000977	RNA polymerase II transcription regulatory region sequence-specific DNA binding	25/2030	141/22600	0.000748826	0.0156973	0.0137104	jg10315/jg10597/jg12826/jg16241/jg19562/jg19886/jg27233/jg29038/jg31499/jg3252/jg33969/jg365/jg38130/jg3910/jg40762/jg43296/jg43306/jg43307/jg43316/jg43323/jg46234/jg47861/jg49374/jg7826/jg8181	25
GO:0030155	regulation of cell adhesion	10/2030	35/22600	0.000753836	0.0157041	0.0137164	jg18837/jg2426/jg32069/jg32073/jg32077/jg32081/jg37321/jg41900/jg41913/jg48508	10
GO:0016131	brassinosteroid metabolic process	19/2030	96/22600	0.000800467	0.0163782	0.0143051	jg14874/jg22706/jg23288/jg24875/jg24876/jg24877/jg33901/jg34771/jg35105/jg35106/jg36626/jg37852/jg37904/jg43971/jg43972/jg9561/jg9623/jg9624/jg993	19
GO:0000186	activation of MAPKK activity	8/2030	24/22600	0.000826378	0.0163782	0.0143051	jg13859/jg20221/jg22995/jg34217/jg38398/jg38518/jg46082/jg710	8
GO:0004709	MAP kinase kinase kinase activity	8/2030	24/22600	0.000826378	0.0163782	0.0143051	jg13859/jg20221/jg22995/jg34217/jg38398/jg38518/jg46082/jg710	8
GO:0019218	regulation of steroid metabolic process	8/2030	24/22600	0.000826378	0.0163782	0.0143051	jg14134/jg14135/jg23704/jg23705/jg36626/jg37904/jg9623/jg9624	8
GO:0032212	positive regulation of telomere maintenance via telomerase	8/2030	24/22600	0.000826378	0.0163782	0.0143051	jg13859/jg20221/jg22995/jg34217/jg38398/jg38518/jg46082/jg710	8
GO:0090181	regulation of cholesterol metabolic process	8/2030	24/22600	0.000826378	0.0163782	0.0143051	jg14134/jg14135/jg23704/jg23705/jg36626/jg37904/jg9623/jg9624	8
GO:1904358	positive regulation of telomere maintenance via telomere lengthening	8/2030	24/22600	0.000826378	0.0163782	0.0143051	jg13859/jg20221/jg22995/jg34217/jg38398/jg38518/jg46082/jg710	8
GO:0030175	filopodium	6/2030	14/22600	0.000830141	0.0163782	0.0143051	jg18837/jg33868/jg33874/jg33877/jg34746/jg37321	6
GO:0045785	positive regulation of cell adhesion	6/2030	14/22600	0.000830141	0.0163782	0.0143051	jg18837/jg32069/jg32073/jg32077/jg32081/jg37321	6
GO:1990837	sequence-specific double-stranded DNA binding	42/2030	283/22600	0.000850599	0.0166837	0.014572	jg10315/jg10597/jg12826/jg16241/jg16841/jg19562/jg19886/jg2277/jg27233/jg27836/jg27926/jg27932/jg27949/jg27950/jg29038/jg31023/jg31499/jg3252/jg33761/jg33969/jg34647/jg365/jg38130/jg3910/jg40508/jg40762/jg41779/jg41801/jg43296/jg43306/jg43307/jg43316/jg43323/jg46234/jg46850/jg47861/jg48429/jg49374/jg5542/jg7282/jg7826/jg8181	42
GO:0047634	agmatine N4-coumaroyltransferase activity	7/2030	19/22600	0.000891465	0.0173836	0.0151833	jg31616/jg31617/jg31618/jg32115/jg35081/jg39014/jg43992	7
GO:0000780	condensed nuclear chromosome, centromeric region	9/2030	30/22600	0.00093504	0.0181279	0.0158334	jg27836/jg27926/jg27932/jg27949/jg27950/jg35487/jg35687/jg43926/jg45178	9
GO:0007530	sex determination	5/2030	10/22600	0.000996888	0.0183712	0.0160459	jg27836/jg27926/jg27932/jg27949/jg27950	5
GO:0007531	mating type determination	5/2030	10/22600	0.000996888	0.0183712	0.0160459	jg27836/jg27926/jg27932/jg27949/jg27950	5
GO:0007533	mating type switching	5/2030	10/22600	0.000996888	0.0183712	0.0160459	jg27836/jg27926/jg27932/jg27949/jg27950	5
GO:0008477	purine nucleosidase activity	5/2030	10/22600	0.000996888	0.0183712	0.0160459	jg23353/jg34485/jg43783/jg4393/jg45653	5
GO:0014812	muscle cell migration	5/2030	10/22600	0.000996888	0.0183712	0.0160459	jg25015/jg33868/jg33874/jg33877/jg34746	5
GO:0014909	smooth muscle cell migration	5/2030	10/22600	0.000996888	0.0183712	0.0160459	jg25015/jg33868/jg33874/jg33877/jg34746	5
GO:0021769	orbitofrontal cortex development	5/2030	10/22600	0.000996888	0.0183712	0.0160459	jg25015/jg33868/jg33874/jg33877/jg34746	5
GO:0047724	inosine nucleosidase activity	5/2030	10/22600	0.000996888	0.0183712	0.0160459	jg23353/jg34485/jg43783/jg4393/jg45653	5
GO:0097581	lamellipodium organization	5/2030	10/22600	0.000996888	0.0183712	0.0160459	jg25015/jg33868/jg33874/jg33877/jg34746	5
GO:0032153	cell division site	15/2030	69/22600	0.00101686	0.0186369	0.0162779	jg13859/jg17315/jg20221/jg22404/jg22995/jg33868/jg33874/jg33877/jg34217/jg34746/jg38398/jg38518/jg46082/jg6030/jg710	15
GO:0009743	response to carbohydrate	44/2030	304/22600	0.0010953	0.0199654	0.0174383	jg14629/jg15740/jg15870/jg15941/jg15943/jg15945/jg15946/jg15973/jg16151/jg17568/jg18391/jg20099/jg21472/jg25760/jg25883/jg25884/jg25947/jg25949/jg25951/jg25979/jg26151/jg28995/jg30378/jg30408/jg30462/jg31052/jg33791/jg34678/jg35178/jg37909/jg37950/jg38130/jg38586/jg3946/jg39569/jg4123/jg43910/jg45431/jg4813/jg4903/jg7305/jg7826/jg9631/jg9660	44
GO:0044463	obsolete cell projection part	28/2030	169/22600	0.00112607	0.0203056	0.0177355	jg11077/jg17695/jg18837/jg24697/jg25015/jg26765/jg29131/jg29448/jg3176/jg33868/jg33874/jg33877/jg34746/jg3495/jg36194/jg37321/jg37379/jg379/jg3812/jg41163/jg42161/jg43336/jg47525/jg47918/jg48184/jg49299/jg6524/jg9204	28
GO:0120038	obsolete plasma membrane bounded cell projection part	28/2030	169/22600	0.00112607	0.0203056	0.0177355	jg11077/jg17695/jg18837/jg24697/jg25015/jg26765/jg29131/jg29448/jg3176/jg33868/jg33874/jg33877/jg34746/jg3495/jg36194/jg37321/jg37379/jg379/jg3812/jg41163/jg42161/jg43336/jg47525/jg47918/jg48184/jg49299/jg6524/jg9204	28
GO:0009739	response to gibberellin	36/2030	236/22600	0.00117314	0.0210412	0.0183779	jg12039/jg12826/jg14443/jg15973/jg16588/jg18098/jg18099/jg22717/jg22718/jg22719/jg22720/jg23419/jg24376/jg25936/jg25979/jg27726/jg27727/jg29629/jg29912/jg31212/jg31762/jg3252/jg34203/jg36470/jg36498/jg36499/jg38044/jg38130/jg39347/jg44657/jg44658/jg44826/jg49374/jg7541/jg7826/jg978	36
GO:0030004	cellular monovalent inorganic cation homeostasis	14/2030	63/22600	0.00117952	0.0210432	0.0183797	jg17815/jg1927/jg24133/jg24679/jg27859/jg35629/jg36113/jg38230/jg38312/jg38537/jg41706/jg44774/jg48156/jg8759	14
GO:0009699	phenylpropanoid biosynthetic process	29/2030	178/22600	0.00121652	0.0215885	0.0188559	jg15496/jg16279/jg16392/jg22840/jg24376/jg24563/jg25486/jg26864/jg26865/jg26866/jg26867/jg36199/jg36200/jg36201/jg36202/jg36203/jg36291/jg38044/jg38270/jg38271/jg38272/jg383/jg384/jg39236/jg43340/jg43341/jg45033/jg46555/jg864	29
GO:0070555	response to interleukin-1	7/2030	20/22600	0.00126587	0.0219963	0.0192121	jg18837/jg32107/jg32612/jg32613/jg37321/jg39008/jg39921	7
GO:0007528	neuromuscular junction development	6/2030	15/22600	0.00127885	0.0219963	0.0192121	jg14017/jg23814/jg32069/jg32073/jg32077/jg32081	6
GO:0035864	response to potassium ion	6/2030	15/22600	0.00127885	0.0219963	0.0192121	jg11063/jg20251/jg42965/jg46055/jg6553/jg9221	6
GO:0036180	filamentous growth of a population of unicellular organisms in response to biotic stimulus	6/2030	15/22600	0.00127885	0.0219963	0.0192121	jg28801/jg31002/jg31003/jg35839/jg45060/jg7258	6
GO:0044182	filamentous growth of a population of unicellular organisms	6/2030	15/22600	0.00127885	0.0219963	0.0192121	jg28801/jg31002/jg31003/jg35839/jg45060/jg7258	6
GO:0048577	negative regulation of short-day photoperiodism, flowering	6/2030	15/22600	0.00127885	0.0219963	0.0192121	jg15236/jg25153/jg31245/jg31357/jg34069/jg7574	6
GO:0030427	site of polarized growth	17/2030	85/22600	0.00130746	0.0223736	0.0195417	jg17695/jg18837/jg22404/jg24697/jg25015/jg26765/jg3176/jg33868/jg33874/jg33877/jg34746/jg37321/jg37379/jg42161/jg48184/jg49299/jg6524	17
GO:0016128	phytosteroid metabolic process	19/2030	100/22600	0.00133583	0.022743	0.0198643	jg14874/jg22706/jg23288/jg24875/jg24876/jg24877/jg33901/jg34771/jg35105/jg35106/jg36626/jg37852/jg37904/jg43971/jg43972/jg9561/jg9623/jg9624/jg993	19
GO:0042803	protein homodimerization activity	59/2030	442/22600	0.00137581	0.0232921	0.0203439	jg10335/jg10862/jg10867/jg12408/jg1362/jg13980/jg14134/jg14135/jg14589/jg15329/jg15749/jg16130/jg17275/jg18830/jg19526/jg20035/jg21597/jg22704/jg23295/jg23704/jg23705/jg23849/jg25151/jg25324/jg25769/jg26131/jg28234/jg28774/jg29046/jg29049/jg30313/jg30789/jg30814/jg30841/jg32459/jg3252/jg32612/jg32613/jg34907/jg34912/jg35191/jg35254/jg38232/jg3903/jg39792/jg39921/jg4167/jg43897/jg44529/jg46387/jg4…	59
GO:0006813	potassium ion transport	24/2030	139/22600	0.00138197	0.0232921	0.0203439	jg12408/jg15822/jg17815/jg1927/jg21597/jg24133/jg24679/jg25839/jg27314/jg27315/jg27859/jg35629/jg36113/jg38230/jg38312/jg38537/jg41706/jg42965/jg44774/jg48156/jg6553/jg7916/jg7917/jg8759	24
GO:0048509	regulation of meristem development	35/2030	230/22600	0.00142051	0.0237035	0.0207033	jg10523/jg10597/jg13895/jg17537/jg17568/jg18903/jg18905/jg19137/jg19562/jg19569/jg19629/jg20015/jg21718/jg26539/jg26598/jg26600/jg28190/jg28194/jg28995/jg32180/jg3725/jg37377/jg37378/jg3946/jg40445/jg4123/jg41565/jg42394/jg42672/jg44793/jg46367/jg46783/jg47923/jg4903/jg4943	35
GO:1902531	regulation of intracellular signal transduction	35/2030	230/22600	0.00142051	0.0237035	0.0207033	jg1033/jg13859/jg17568/jg17695/jg19886/jg20221/jg22995/jg2425/jg28995/jg29236/jg31023/jg31212/jg32069/jg32073/jg32077/jg32081/jg34217/jg38398/jg38518/jg38791/jg38805/jg3946/jg40762/jg4123/jg41885/jg41978/jg46082/jg46234/jg48509/jg4903/jg6524/jg710/jg7282/jg7541/jg8189	35
GO:0030426	growth cone	8/2030	26/22600	0.00149213	0.0246533	0.0215328	jg18837/jg25015/jg33868/jg33874/jg33877/jg34746/jg37321/jg37379	8
GO:0051249	regulation of lymphocyte activation	8/2030	26/22600	0.00149213	0.0246533	0.0215328	jg30613/jg30614/jg32069/jg32073/jg32077/jg32081/jg34201/jg34245	8
GO:0000987	cis-regulatory region sequence-specific DNA binding	12/2030	51/22600	0.00153968	0.0251907	0.0220023	jg29038/jg31499/jg3252/jg33969/jg365/jg3910/jg43296/jg43306/jg43307/jg43316/jg43323/jg49374	12
GO:0043410	positive regulation of MAPK cascade	12/2030	51/22600	0.00153968	0.0251907	0.0220023	jg13859/jg20221/jg22995/jg2425/jg31023/jg34217/jg38398/jg38518/jg46082/jg48509/jg710/jg7282	12
GO:0001666	response to hypoxia	27/2030	165/22600	0.00164715	0.0268181	0.0234237	jg15040/jg15870/jg15941/jg15943/jg15945/jg15946/jg17568/jg18391/jg20099/jg22429/jg25883/jg25884/jg25947/jg25949/jg25951/jg28018/jg28190/jg28995/jg30378/jg30408/jg38586/jg3946/jg39569/jg4123/jg44793/jg47432/jg4903	27
GO:0000026	alpha-1,2-mannosyltransferase activity	5/2030	11/22600	0.00169273	0.0269072	0.0235015	jg13176/jg13213/jg23333/jg46717/jg6106	5
GO:0004377	GDP-Man:Man3GlcNAc2-PP-Dol alpha-1,2-mannosyltransferase activity	5/2030	11/22600	0.00169273	0.0269072	0.0235015	jg13176/jg13213/jg23333/jg46717/jg6106	5
GO:0033577	protein glycosylation in endoplasmic reticulum	5/2030	11/22600	0.00169273	0.0269072	0.0235015	jg13176/jg13213/jg23333/jg46717/jg6106	5
GO:0046133	pyrimidine ribonucleoside catabolic process	5/2030	11/22600	0.00169273	0.0269072	0.0235015	jg23353/jg34485/jg43783/jg4393/jg45653	5
GO:0046135	pyrimidine nucleoside catabolic process	5/2030	11/22600	0.00169273	0.0269072	0.0235015	jg23353/jg34485/jg43783/jg4393/jg45653	5
GO:0001568	blood vessel development	6/2030	16/22600	0.0018916	0.0297861	0.026016	jg29038/jg36626/jg37904/jg3910/jg9623/jg9624	6
GO:0001944	vasculature development	6/2030	16/22600	0.0018916	0.0297861	0.026016	jg29038/jg36626/jg37904/jg3910/jg9623/jg9624	6
GO:0080050	regulation of seed development	16/2030	81/22600	0.00204834	0.0321035	0.02804	jg10894/jg12826/jg12894/jg14920/jg17537/jg20650/jg24335/jg3252/jg33587/jg34937/jg38130/jg40236/jg46568/jg49374/jg4943/jg7826	16
GO:0033559	unsaturated fatty acid metabolic process	14/2030	67/22600	0.00219988	0.0343182	0.0299744	jg12296/jg12297/jg14134/jg14135/jg23704/jg23705/jg27874/jg30293/jg37094/jg37095/jg37101/jg43019/jg43023/jg43024	14
GO:0009687	abscisic acid metabolic process	10/2030	40/22600	0.00230077	0.0353981	0.0309177	jg32828/jg32830/jg36013/jg36014/jg37852/jg37909/jg40940/jg47288/jg9561/jg9631	10
GO:0043288	apocarotenoid metabolic process	10/2030	40/22600	0.00230077	0.0353981	0.0309177	jg32828/jg32830/jg36013/jg36014/jg37852/jg37909/jg40940/jg47288/jg9561/jg9631	10
GO:1902644	tertiary alcohol metabolic process	10/2030	40/22600	0.00230077	0.0353981	0.0309177	jg32828/jg32830/jg36013/jg36014/jg37852/jg37909/jg40940/jg47288/jg9561/jg9631	10
GO:0072330	monocarboxylic acid biosynthetic process	50/2030	370/22600	0.00236683	0.0361843	0.0316043	jg11314/jg12296/jg12297/jg12665/jg14134/jg14135/jg14932/jg15496/jg18956/jg19133/jg23704/jg23705/jg25486/jg26864/jg26865/jg26866/jg26867/jg27874/jg30293/jg36199/jg36200/jg36201/jg36202/jg36203/jg36291/jg36767/jg37094/jg37095/jg37101/jg37424/jg37591/jg37909/jg38270/jg38271/jg38272/jg383/jg384/jg40940/jg43019/jg43023/jg43024/jg43340/jg43341/jg45033/jg4520/jg47288/jg6633/jg7747/jg8926/jg9631	50
GO:0048829	root cap development	7/2030	22/22600	0.00237345	0.0361843	0.0316043	jg15989/jg15990/jg20231/jg30836/jg35178/jg43910/jg46071	7
GO:0002694	regulation of leukocyte activation	8/2030	28/22600	0.00252453	0.0381409	0.0333133	jg30613/jg30614/jg32069/jg32073/jg32077/jg32081/jg34201/jg34245	8
GO:0150034	distal axon	8/2030	28/22600	0.00252453	0.0381409	0.0333133	jg18837/jg25015/jg33868/jg33874/jg33877/jg34746/jg37321/jg37379	8
GO:0036126	sperm flagellum	5/2030	12/22600	0.00268818	0.0395445	0.0345392	jg11077/jg36194/jg379/jg43336/jg9204	5
GO:0061842	microtubule organizing center localization	5/2030	12/22600	0.00268818	0.0395445	0.0345392	jg25015/jg33868/jg33874/jg33877/jg34746	5
GO:0071168	protein localization to chromatin	5/2030	12/22600	0.00268818	0.0395445	0.0345392	jg27836/jg27926/jg27932/jg27949/jg27950	5
GO:0097224	sperm connecting piece	5/2030	12/22600	0.00268818	0.0395445	0.0345392	jg11077/jg36194/jg379/jg43336/jg9204	5
GO:0097729	9+2 motile cilium	5/2030	12/22600	0.00268818	0.0395445	0.0345392	jg11077/jg36194/jg379/jg43336/jg9204	5
GO:1904158	axonemal central apparatus assembly	5/2030	12/22600	0.00268818	0.0395445	0.0345392	jg11077/jg36194/jg379/jg43336/jg9204	5
GO:0080008	Cul4-RING E3 ubiquitin ligase complex	23/2030	139/22600	0.0030251	0.0439459	0.0383835	jg10523/jg12622/jg13895/jg15141/jg17149/jg19137/jg19569/jg19629/jg21718/jg2513/jg25233/jg2533/jg26598/jg26600/jg32180/jg3725/jg37831/jg40445/jg42672/jg44258/jg46783/jg48614/jg5854	23
GO:1902679	negative regulation of RNA biosynthetic process	61/2030	476/22600	0.00302668	0.0439459	0.0383835	jg10082/jg10219/jg10335/jg10597/jg10894/jg12593/jg12778/jg13019/jg14067/jg14629/jg15168/jg15895/jg19562/jg19822/jg23767/jg24511/jg25191/jg25898/jg26364/jg27233/jg27836/jg27926/jg27932/jg27949/jg27950/jg28190/jg2849/jg29038/jg29134/jg29236/jg30613/jg30614/jg31357/jg31499/jg32069/jg32073/jg32077/jg32081/jg33969/jg34069/jg34201/jg34245/jg34937/jg34956/jg35191/jg3809/jg3910/jg40238/jg40318/jg42567/jg…	61
GO:1903507	negative regulation of nucleic acid-templated transcription	61/2030	476/22600	0.00302668	0.0439459	0.0383835	jg10082/jg10219/jg10335/jg10597/jg10894/jg12593/jg12778/jg13019/jg14067/jg14629/jg15168/jg15895/jg19562/jg19822/jg23767/jg24511/jg25191/jg25898/jg26364/jg27233/jg27836/jg27926/jg27932/jg27949/jg27950/jg28190/jg2849/jg29038/jg29134/jg29236/jg30613/jg30614/jg31357/jg31499/jg32069/jg32073/jg32077/jg32081/jg33969/jg34069/jg34201/jg34245/jg34937/jg34956/jg35191/jg3809/jg3910/jg40238/jg40318/jg42567/jg…	61
GO:0004722	protein serine/threonine phosphatase activity	12/2030	55/22600	0.00304372	0.0440028	0.0384332	jg14920/jg23193/jg27025/jg29510/jg32183/jg3672/jg38918/jg40236/jg41164/jg46568/jg47526/jg8019	12
GO:0030900	forebrain development	7/2030	23/22600	0.00315036	0.045349	0.039609	jg18837/jg25015/jg33868/jg33874/jg33877/jg34746/jg37321	7
GO:0008287	protein serine/threonine phosphatase complex	8/2030	29/22600	0.00321554	0.0458933	0.0400844	jg23193/jg27025/jg29510/jg36138/jg41164/jg45258/jg47526/jg8019	8
GO:1903293	phosphatase complex	8/2030	29/22600	0.00321554	0.0458933	0.0400844	jg23193/jg27025/jg29510/jg36138/jg41164/jg45258/jg47526/jg8019	8
GO:0050660	flavin adenine dinucleotide binding	16/2030	85/22600	0.00341185	0.0484888	0.0423514	jg11965/jg16003/jg16006/jg16009/jg16010/jg18776/jg22447/jg26007/jg26009/jg26010/jg26012/jg26013/jg29553/jg37275/jg40940/jg47288	16
GO:0000932	P-body	19/2030	109/22600	0.0037174	0.0526083	0.0459495	jg13559/jg14698/jg14703/jg15199/jg15212/jg15305/jg15306/jg24227/jg24230/jg2503/jg2507/jg25288/jg25297/jg25302/jg25303/jg35626/jg35651/jg48606/jg48609	19
GO:0097060	synaptic membrane	6/2030	18/22600	0.00374946	0.0528208	0.0461351	jg18837/jg32069/jg32073/jg32077/jg32081/jg37321	6
GO:0000779	condensed chromosome, centromeric region	9/2030	36/22600	0.00376391	0.0528208	0.0461351	jg27836/jg27926/jg27932/jg27949/jg27950/jg35487/jg35687/jg43926/jg45178	9
GO:0000956	nuclear-transcribed mRNA catabolic process	24/2030	150/22600	0.00389152	0.054384	0.0475005	jg13559/jg14698/jg14703/jg15199/jg15212/jg15305/jg15306/jg17982/jg24227/jg24230/jg2503/jg2507/jg25288/jg25297/jg25302/jg25303/jg35626/jg35651/jg42965/jg48606/jg48609/jg6025/jg6360/jg6553	24
GO:0050865	regulation of cell activation	8/2030	30/22600	0.00404481	0.0558652	0.0487942	jg30613/jg30614/jg32069/jg32073/jg32077/jg32081/jg34201/jg34245	8
GO:0004376	glycolipid mannosyltransferase activity	5/2030	13/22600	0.00404748	0.0558652	0.0487942	jg13176/jg13213/jg23333/jg46717/jg6106	5
GO:0051668	localization within membrane	5/2030	13/22600	0.00404748	0.0558652	0.0487942	jg32069/jg32073/jg32077/jg32081/jg38630	5
GO:0000272	polysaccharide catabolic process	21/2030	126/22600	0.0041035	0.056228	0.0491111	jg11438/jg17069/jg22390/jg27645/jg30798/jg32430/jg32610/jg32736/jg36134/jg37947/jg39768/jg39919/jg41423/jg45264/jg47794/jg47795/jg47797/jg47799/jg7114/jg8832/jg9659	21
GO:0016707	gibberellin 3-beta-dioxygenase activity	7/2030	24/22600	0.0041073	0.056228	0.0491111	jg22717/jg22718/jg22719/jg22720/jg36470/jg44826/jg978	7
GO:0030003	cellular cation homeostasis	36/2030	255/22600	0.00444902	0.0606586	0.0529808	jg12504/jg14134/jg14135/jg16708/jg17815/jg1927/jg19314/jg19886/jg23704/jg23705/jg24133/jg24679/jg27747/jg27859/jg29250/jg32252/jg35115/jg35629/jg36113/jg3701/jg38230/jg38312/jg38537/jg38858/jg40762/jg41706/jg43962/jg44774/jg45502/jg46234/jg46904/jg48156/jg5407/jg6824/jg7006/jg8759	36
GO:0042023	DNA endoreduplication	9/2030	37/22600	0.00458425	0.0622493	0.0543702	jg21477/jg36249/jg363/jg364/jg37047/jg37054/jg43293/jg43304/jg43315	9
GO:0006631	fatty acid metabolic process	51/2030	393/22600	0.00492686	0.0662408	0.0578565	jg11890/jg12296/jg12297/jg12665/jg14134/jg14135/jg15496/jg16003/jg16006/jg16009/jg16010/jg18956/jg22447/jg23704/jg23705/jg25486/jg26007/jg26009/jg26010/jg26012/jg26013/jg26864/jg26865/jg26866/jg26867/jg27874/jg30293/jg36199/jg36200/jg36201/jg36202/jg36203/jg36291/jg36767/jg37094/jg37095/jg37101/jg37424/jg38270/jg38271/jg38272/jg383/jg384/jg43019/jg43023/jg43024/jg43340/jg43341/jg45033/jg6633/jg77…	51
GO:0045892	negative regulation of transcription, DNA-templated	57/2030	449/22600	0.00494515	0.0662408	0.0578565	jg10082/jg10335/jg10597/jg10894/jg12593/jg13019/jg14067/jg14629/jg15168/jg15895/jg19562/jg19822/jg23767/jg24511/jg25191/jg25898/jg26364/jg27233/jg27836/jg27926/jg27932/jg27949/jg27950/jg28190/jg29038/jg29134/jg29236/jg30613/jg30614/jg31357/jg31499/jg32069/jg32073/jg32077/jg32081/jg33969/jg34069/jg34201/jg34245/jg34937/jg34956/jg35191/jg3809/jg3910/jg40238/jg40318/jg42567/jg43897/jg44111/jg44125/j…	57
GO:0034248	regulation of cellular amide metabolic process	30/2030	204/22600	0.0049572	0.0662408	0.0578565	jg13559/jg14698/jg14703/jg15199/jg15212/jg15305/jg15306/jg15749/jg19886/jg24227/jg24230/jg2503/jg2507/jg25288/jg25297/jg25302/jg25303/jg25769/jg28234/jg30789/jg33094/jg35626/jg35651/jg40762/jg46234/jg4751/jg48606/jg48609/jg6292/jg7107	30
GO:0062012	regulation of small molecule metabolic process	30/2030	204/22600	0.0049572	0.0662408	0.0578565	jg14134/jg14135/jg15740/jg16949/jg18903/jg18905/jg20650/jg2252/jg23704/jg23705/jg25760/jg31212/jg33587/jg36626/jg37039/jg37377/jg37378/jg37904/jg38601/jg41565/jg44747/jg44861/jg44871/jg44872/jg47923/jg48448/jg7404/jg7541/jg9623/jg9624	30
GO:0010371	regulation of gibberellin biosynthetic process	6/2030	19/22600	0.00506853	0.0671931	0.0586883	jg18903/jg18905/jg37377/jg37378/jg41565/jg47923	6
GO:0098858	actin-based cell projection	6/2030	19/22600	0.00506853	0.0671931	0.0586883	jg18837/jg33868/jg33874/jg33877/jg34746/jg37321	6
GO:0042446	hormone biosynthetic process	42/2030	312/22600	0.00536668	0.0708655	0.0618959	jg11314/jg14932/jg17568/jg18098/jg18099/jg19133/jg22706/jg22717/jg22718/jg22719/jg22720/jg25936/jg27726/jg27727/jg28995/jg29912/jg31375/jg34088/jg34089/jg34203/jg36470/jg36498/jg36499/jg36626/jg37591/jg37852/jg37904/jg3946/jg40940/jg4123/jg44657/jg44658/jg44826/jg4520/jg47288/jg4903/jg8926/jg9561/jg9623/jg9624/jg978/jg993	42
GO:0009698	phenylpropanoid metabolic process	29/2030	197/22600	0.00558345	0.0734388	0.0641434	jg15496/jg16279/jg16392/jg22840/jg24376/jg24563/jg25486/jg26864/jg26865/jg26866/jg26867/jg36199/jg36200/jg36201/jg36202/jg36203/jg36291/jg38044/jg38270/jg38271/jg38272/jg383/jg384/jg39236/jg43340/jg43341/jg45033/jg46555/jg864	29
GO:0030424	axon	11/2030	52/22600	0.00572098	0.0749537	0.0654666	jg18837/jg25015/jg30479/jg31039/jg33868/jg33874/jg33877/jg34746/jg37321/jg37379/jg48017	11
GO:0006152	purine nucleoside catabolic process	5/2030	14/22600	0.00583489	0.0755607	0.0659968	jg23353/jg34485/jg43783/jg4393/jg45653	5
GO:0031514	motile cilium	5/2030	14/22600	0.00583489	0.0755607	0.0659968	jg11077/jg36194/jg379/jg43336/jg9204	5
GO:0050636	vinorine synthase activity	5/2030	14/22600	0.00583489	0.0755607	0.0659968	jg12958/jg24421/jg24422/jg40614/jg46961	5
GO:0010105	negative regulation of ethylene-activated signaling pathway	13/2030	67/22600	0.00606137	0.0778921	0.068033	jg1033/jg17568/jg17695/jg28995/jg29236/jg31212/jg38791/jg38805/jg3946/jg4123/jg4903/jg6524/jg7541	13
GO:0070298	negative regulation of phosphorelay signal transduction system	13/2030	67/22600	0.00606137	0.0778921	0.068033	jg1033/jg17568/jg17695/jg28995/jg29236/jg31212/jg38791/jg38805/jg3946/jg4123/jg4903/jg6524/jg7541	13
GO:0030695	GTPase regulator activity	17/2030	98/22600	0.00616363	0.0789039	0.0689168	jg16151/jg20440/jg26151/jg26741/jg30462/jg30497/jg31052/jg32069/jg32073/jg32077/jg32081/jg41064/jg42185/jg45858/jg47421/jg7305/jg7680	17
GO:0015116	sulfate transmembrane transporter activity	7/2030	26/22600	0.00666031	0.0825953	0.0721409	jg21170/jg24406/jg28617/jg28718/jg33043/jg35705/jg4350	7
GO:0048572	short-day photoperiodism	7/2030	26/22600	0.00666031	0.0825953	0.0721409	jg22717/jg22718/jg22719/jg22720/jg31357/jg34069/jg978	7
GO:1902358	sulfate transmembrane transport	7/2030	26/22600	0.00666031	0.0825953	0.0721409	jg21170/jg24406/jg28617/jg28718/jg33043/jg35705/jg4350	7
GO:2000117	negative regulation of cysteine-type endopeptidase activity	7/2030	26/22600	0.00666031	0.0825953	0.0721409	jg32069/jg32073/jg32077/jg32081/jg37859/jg40720/jg47070	7
GO:0003746	translation elongation factor activity	6/2030	20/22600	0.00669824	0.0825953	0.0721409	jg1209/jg18047/jg24006/jg24637/jg24882/jg25377	6
GO:0006076	(1->3)-beta-D-glucan catabolic process	6/2030	20/22600	0.00669824	0.0825953	0.0721409	jg17069/jg41423/jg47794/jg47795/jg47797/jg47799	6
GO:0009938	negative regulation of gibberellic acid mediated signaling pathway	6/2030	20/22600	0.00669824	0.0825953	0.0721409	jg12826/jg16588/jg31762/jg38130/jg39347/jg7826	6
GO:0010161	red light signaling pathway	6/2030	20/22600	0.00669824	0.0825953	0.0721409	jg15777/jg23193/jg25790/jg29510/jg41164/jg47526	6
GO:0034314	Arp2/3 complex-mediated actin nucleation	6/2030	20/22600	0.00669824	0.0825953	0.0721409	jg25015/jg33868/jg33874/jg33877/jg34746/jg37379	6
GO:0051275	beta-glucan catabolic process	6/2030	20/22600	0.00669824	0.0825953	0.0721409	jg17069/jg41423/jg47794/jg47795/jg47797/jg47799	6
GO:0002764	immune response-regulating signaling pathway	10/2030	46/22600	0.00675244	0.0829586	0.0724583	jg25717/jg28753/jg33868/jg33874/jg33877/jg34746/jg35327/jg4205/jg43774/jg5368	10
GO:0051286	cell tip	13/2030	68/22600	0.00689238	0.084062	0.073422	jg17695/jg22404/jg24697/jg26765/jg3176/jg33868/jg33874/jg33877/jg34746/jg42161/jg48184/jg49299/jg6524	13
GO:2000278	regulation of DNA biosynthetic process	13/2030	68/22600	0.00689238	0.084062	0.073422	jg10454/jg10457/jg10460/jg10464/jg13859/jg20221/jg22995/jg34217/jg38398/jg38518/jg46082/jg4813/jg710	13
GO:0032206	positive regulation of telomere maintenance	8/2030	33/22600	0.00753705	0.0915915	0.0799985	jg13859/jg20221/jg22995/jg34217/jg38398/jg38518/jg46082/jg710	8
GO:0036293	response to decreased oxygen levels	27/2030	184/22600	0.0076167	0.0922253	0.0805521	jg15040/jg15870/jg15941/jg15943/jg15945/jg15946/jg17568/jg18391/jg20099/jg22429/jg25883/jg25884/jg25947/jg25949/jg25951/jg28018/jg28190/jg28995/jg30378/jg30408/jg38586/jg3946/jg39569/jg4123/jg44793/jg47432/jg4903	27
GO:0007186	G protein-coupled receptor signaling pathway	9/2030	40/22600	0.00789465	0.095247	0.0831912	jg14017/jg16151/jg23814/jg26151/jg28805/jg30462/jg31052/jg4139/jg7305	9
GO:0005655	nucleolar ribonuclease P complex	5/2030	15/22600	0.00811291	0.0953449	0.0832768	jg2629/jg35707/jg42882/jg45163/jg48737	5
GO:0097223	obsolete sperm part	5/2030	15/22600	0.00811291	0.0953449	0.0832768	jg11077/jg36194/jg379/jg43336/jg9204	5
GO:0009251	glucan catabolic process	15/2030	85/22600	0.00830568	0.0953449	0.0832768	jg17069/jg22390/jg27645/jg30798/jg32736/jg36134/jg37947/jg41423/jg45264/jg47794/jg47795/jg47797/jg47799/jg7114/jg9659	15
GO:0034341	response to interferon-gamma	7/2030	27/22600	0.00830706	0.0953449	0.0832768	jg32069/jg32073/jg32077/jg32081/jg32612/jg32613/jg39921	7
GO:1902532	negative regulation of intracellular signal transduction	17/2030	101/22600	0.00835272	0.0953449	0.0832768	jg1033/jg17568/jg17695/jg28995/jg29236/jg31212/jg32069/jg32073/jg32077/jg32081/jg38791/jg38805/jg3946/jg4123/jg4903/jg6524/jg7541	17
GO:0007169	transmembrane receptor protein tyrosine kinase signaling pathway	6/2030	21/22600	0.00867642	0.0953449	0.0832768	jg33868/jg33874/jg33877/jg34746/jg35687/jg45178	6
GO:0000147	actin cortical patch assembly	4/2030	10/22600	0.00875558	0.0953449	0.0832768	jg33868/jg33874/jg33877/jg34746	4
GO:0002238	response to molecule of fungal origin	4/2030	10/22600	0.00875558	0.0953449	0.0832768	jg13052/jg24564/jg40393/jg46728	4
GO:0005640	nuclear outer membrane	4/2030	10/22600	0.00875558	0.0953449	0.0832768	jg36626/jg37904/jg9623/jg9624	4
GO:0006651	diacylglycerol biosynthetic process	4/2030	10/22600	0.00875558	0.0953449	0.0832768	jg31732/jg31733/jg39373/jg39374	4
GO:0009595	detection of biotic stimulus	4/2030	10/22600	0.00875558	0.0953449	0.0832768	jg28753/jg35327/jg4205/jg43774	4
GO:0016045	detection of bacterium	4/2030	10/22600	0.00875558	0.0953449	0.0832768	jg28753/jg35327/jg4205/jg43774	4
GO:0016688	L-ascorbate peroxidase activity	4/2030	10/22600	0.00875558	0.0953449	0.0832768	jg17077/jg31848/jg39258/jg5783	4
GO:0022407	regulation of cell-cell adhesion	4/2030	10/22600	0.00875558	0.0953449	0.0832768	jg32069/jg32073/jg32077/jg32081	4
GO:0022409	positive regulation of cell-cell adhesion	4/2030	10/22600	0.00875558	0.0953449	0.0832768	jg32069/jg32073/jg32077/jg32081	4
GO:0030670	phagocytic vesicle membrane	4/2030	10/22600	0.00875558	0.0953449	0.0832768	jg33868/jg33874/jg33877/jg34746	4
GO:0042645	mitochondrial nucleoid	4/2030	10/22600	0.00875558	0.0953449	0.0832768	jg32069/jg32073/jg32077/jg32081	4
GO:0042789	mRNA transcription by RNA polymerase II	4/2030	10/22600	0.00875558	0.0953449	0.0832768	jg30613/jg30614/jg34201/jg34245	4
GO:0044396	actin cortical patch organization	4/2030	10/22600	0.00875558	0.0953449	0.0832768	jg33868/jg33874/jg33877/jg34746	4
GO:0044788	modulation by host of viral process	4/2030	10/22600	0.00875558	0.0953449	0.0832768	jg18837/jg32107/jg37321/jg39008	4
GO:0044794	positive regulation by host of viral process	4/2030	10/22600	0.00875558	0.0953449	0.0832768	jg18837/jg32107/jg37321/jg39008	4
GO:0048442	sepal development	4/2030	10/22600	0.00875558	0.0953449	0.0832768	jg17275/jg35178/jg43910/jg5990	4
GO:0048464	flower calyx development	4/2030	10/22600	0.00875558	0.0953449	0.0832768	jg17275/jg35178/jg43910/jg5990	4
GO:0050803	regulation of synapse structure or activity	4/2030	10/22600	0.00875558	0.0953449	0.0832768	jg14017/jg18837/jg23814/jg37321	4
GO:0051059	NF-kappaB binding	4/2030	10/22600	0.00875558	0.0953449	0.0832768	jg32069/jg32073/jg32077/jg32081	4
GO:0070663	regulation of leukocyte proliferation	4/2030	10/22600	0.00875558	0.0953449	0.0832768	jg32069/jg32073/jg32077/jg32081	4
GO:0098543	detection of other organism	4/2030	10/22600	0.00875558	0.0953449	0.0832768	jg28753/jg35327/jg4205/jg43774	4
GO:0098581	detection of external biotic stimulus	4/2030	10/22600	0.00875558	0.0953449	0.0832768	jg28753/jg35327/jg4205/jg43774	4
GO:0099173	postsynapse organization	4/2030	10/22600	0.00875558	0.0953449	0.0832768	jg32069/jg32073/jg32077/jg32081	4
GO:1900006	positive regulation of dendrite development	4/2030	10/22600	0.00875558	0.0953449	0.0832768	jg18837/jg35687/jg37321/jg45178	4
GO:0048587	regulation of short-day photoperiodism, flowering	8/2030	34/22600	0.00909636	0.0987352	0.086238	jg15040/jg15236/jg25153/jg31245/jg31357/jg34069/jg47432/jg7574	8
GO:0009611	response to wounding	50/2030	397/22600	0.00934001	0.101053	0.0882623	jg10009/jg10010/jg10219/jg10474/jg10680/jg11314/jg11839/jg11840/jg11841/jg11878/jg12778/jg14067/jg14614/jg14629/jg19133/jg20440/jg22343/jg2287/jg23267/jg23767/jg24730/jg24766/jg26427/jg27519/jg27933/jg28190/jg29131/jg2979/jg31212/jg36181/jg36791/jg36820/jg371/jg37591/jg3812/jg41885/jg41978/jg42500/jg43328/jg44194/jg44195/jg44358/jg44793/jg45858/jg4813/jg48200/jg49085/jg7541/jg8310/jg8926	50
GO:0032774	RNA biosynthetic process	52/2030	417/22600	0.00982661	0.105976	0.0925621	jg10315/jg10475/jg12826/jg13659/jg15895/jg16237/jg16241/jg16277/jg16394/jg16398/jg16841/jg20111/jg24135/jg25898/jg26311/jg26537/jg29038/jg2923/jg2927/jg30479/jg30613/jg30614/jg31039/jg31345/jg31817/jg34051/jg34201/jg34245/jg365/jg38130/jg3910/jg39289/jg40887/jg41744/jg41779/jg41801/jg41885/jg41978/jg42396/jg42610/jg43296/jg43300/jg43306/jg43307/jg43316/jg43323/jg47241/jg47358/jg47861/jg49564/jg55…	52
GO:0006487	protein N-linked glycosylation	13/2030	71/22600	0.00993648	0.106817	0.0932969	jg13176/jg13213/jg23333/jg31732/jg31733/jg33820/jg34699/jg370/jg39373/jg39374/jg43327/jg46717/jg6106	13
GO:0005788	endoplasmic reticulum lumen	14/2030	79/22600	0.0101783	0.109068	0.0952626	jg1554/jg16604/jg28194/jg29361/jg29362/jg35640/jg3590/jg3591/jg42638/jg45216/jg48017/jg5655/jg5656/jg6230	14
GO:0016444	somatic cell DNA recombination	7/2030	28/22600	0.0102346	0.109321	0.0954838	jg20543/jg20551/jg20554/jg20934/jg33282/jg45741/jg45744	7
GO:0070482	response to oxygen levels	27/2030	189/22600	0.0107617	0.114587	0.100083	jg15040/jg15870/jg15941/jg15943/jg15945/jg15946/jg17568/jg18391/jg20099/jg22429/jg25883/jg25884/jg25947/jg25949/jg25951/jg28018/jg28190/jg28995/jg30378/jg30408/jg38586/jg3946/jg39569/jg4123/jg44793/jg47432/jg4903	27
GO:0010225	response to UV-C	8/2030	35/22600	0.010884	0.115033	0.100473	jg13859/jg20221/jg22995/jg34217/jg38398/jg38518/jg46082/jg710	8
GO:0009164	nucleoside catabolic process	5/2030	16/22600	0.0109408	0.115033	0.100473	jg23353/jg34485/jg43783/jg4393/jg45653	5
GO:0042454	ribonucleoside catabolic process	5/2030	16/22600	0.0109408	0.115033	0.100473	jg23353/jg34485/jg43783/jg4393/jg45653	5
GO:0051639	actin filament network formation	5/2030	16/22600	0.0109408	0.115033	0.100473	jg25015/jg33868/jg33874/jg33877/jg34746	5
GO:0010043	response to zinc ion	17/2030	104/22600	0.0111245	0.116599	0.10184	jg1209/jg17084/jg18047/jg20011/jg22840/jg24006/jg24637/jg24882/jg25377/jg26738/jg36369/jg42188/jg44949/jg46360/jg5790/jg5791/jg864	17
GO:0007017	microtubule-based process	47/2030	373/22600	0.0113498	0.11859	0.103579	jg11077/jg11467/jg13859/jg14416/jg14589/jg1692/jg20221/jg21477/jg22404/jg22995/jg23033/jg23057/jg23107/jg23130/jg23295/jg23453/jg25287/jg25298/jg25301/jg29293/jg33436/jg34217/jg35021/jg35024/jg35027/jg35487/jg35687/jg36194/jg3659/jg37689/jg379/jg38398/jg38518/jg42755/jg42756/jg43336/jg43598/jg43926/jg45178/jg46082/jg47680/jg641/jg678/jg710/jg838/jg9053/jg9204	47
GO:0004540	ribonuclease activity	23/2030	155/22600	0.0114729	0.119439	0.104321	jg13559/jg14698/jg14703/jg14954/jg15199/jg15212/jg15305/jg15306/jg20109/jg24227/jg24230/jg24962/jg2503/jg2507/jg25288/jg25297/jg25302/jg25303/jg35626/jg35651/jg46461/jg48606/jg48609	23
GO:0006417	regulation of translation	27/2030	190/22600	0.0115023	0.119439	0.104321	jg13559/jg14698/jg14703/jg15199/jg15212/jg15305/jg15306/jg15749/jg24227/jg24230/jg2503/jg2507/jg25288/jg25297/jg25302/jg25303/jg25769/jg28234/jg30789/jg33094/jg35626/jg35651/jg4751/jg48606/jg48609/jg6292/jg7107	27
GO:0006402	mRNA catabolic process	24/2030	164/22600	0.0117517	0.121652	0.106254	jg13559/jg14698/jg14703/jg15199/jg15212/jg15305/jg15306/jg17982/jg24227/jg24230/jg2503/jg2507/jg25288/jg25297/jg25302/jg25303/jg35626/jg35651/jg42965/jg48606/jg48609/jg6025/jg6360/jg6553	24
GO:0009636	response to toxic substance	55/2030	450/22600	0.0119023	0.122831	0.107284	jg10680/jg11781/jg12408/jg12526/jg14134/jg14135/jg15870/jg15941/jg15943/jg15945/jg15946/jg17077/jg18391/jg18837/jg20099/jg20933/jg21597/jg22399/jg23704/jg23705/jg24376/jg25883/jg25884/jg25947/jg25949/jg25951/jg26410/jg27847/jg28190/jg29202/jg30378/jg30408/jg31848/jg33283/jg33901/jg34771/jg35105/jg35106/jg36369/jg37321/jg3747/jg38044/jg38586/jg39258/jg39569/jg43971/jg43972/jg44793/jg44949/jg46555/…	55
GO:0009723	response to ethylene	44/2030	346/22600	0.0119873	0.12333	0.10772	jg10294/jg1033/jg10680/jg11063/jg11547/jg11647/jg14443/jg16045/jg17568/jg18743/jg19886/jg20251/jg20650/jg22840/jg2285/jg23419/jg26044/jg26427/jg28995/jg29236/jg30348/jg31212/jg3252/jg33587/jg36087/jg36612/jg36686/jg37257/jg38791/jg38805/jg3946/jg40762/jg4123/jg42500/jg44617/jg46055/jg46234/jg48422/jg4903/jg49374/jg7541/jg8310/jg864/jg9221	44
GO:0006873	cellular ion homeostasis	36/2030	272/22600	0.0121029	0.124138	0.108425	jg12504/jg14134/jg14135/jg16708/jg17815/jg1927/jg19314/jg19886/jg23704/jg23705/jg24133/jg24679/jg27747/jg27859/jg29250/jg32252/jg35115/jg35629/jg36113/jg3701/jg38230/jg38312/jg38537/jg38858/jg40762/jg41706/jg43962/jg44774/jg45502/jg46234/jg46904/jg48156/jg5407/jg6824/jg7006/jg8759	36
GO:0042445	hormone metabolic process	58/2030	480/22600	0.0125118	0.124356	0.108616	jg11314/jg14874/jg14932/jg17568/jg18098/jg18099/jg19058/jg19133/jg22706/jg22717/jg22718/jg22719/jg22720/jg23288/jg24875/jg24876/jg24877/jg25936/jg27726/jg27727/jg28995/jg29912/jg31375/jg33901/jg34088/jg34089/jg34203/jg34771/jg35105/jg35106/jg36470/jg36498/jg36499/jg36626/jg37591/jg37852/jg37904/jg38044/jg3946/jg40940/jg4123/jg41433/jg43971/jg43972/jg44657/jg44658/jg44826/jg4520/jg47288/jg47808/jg…	58
GO:0030246	carbohydrate binding	21/2030	139/22600	0.0125605	0.124356	0.108616	jg14366/jg14367/jg2459/jg26772/jg29322/jg32166/jg36218/jg36220/jg3633/jg40308/jg42154/jg43295/jg43305/jg43359/jg43360/jg43361/jg46641/jg48564/jg6664/jg7689/jg7713	21
GO:0008203	cholesterol metabolic process	4/2030	11/22600	0.0127915	0.124356	0.108616	jg36626/jg37904/jg9623/jg9624	4
GO:0008312	7S RNA binding	4/2030	11/22600	0.0127915	0.124356	0.108616	jg30485/jg30486/jg31032/jg31033	4
GO:0009810	stilbene metabolic process	4/2030	11/22600	0.0127915	0.124356	0.108616	jg14134/jg14135/jg23704/jg23705	4
GO:0015643	toxic substance binding	4/2030	11/22600	0.0127915	0.124356	0.108616	jg14134/jg14135/jg23704/jg23705	4
GO:0016358	dendrite development	4/2030	11/22600	0.0127915	0.124356	0.108616	jg30479/jg31039/jg35687/jg45178	4
GO:0030971	receptor tyrosine kinase binding	4/2030	11/22600	0.0127915	0.124356	0.108616	jg32069/jg32073/jg32077/jg32081	4
GO:0033809	anthocyanin 6''-O-malonyltransferase activity	4/2030	11/22600	0.0127915	0.124356	0.108616	jg11016/jg32460/jg32461/jg4738	4
GO:0035865	cellular response to potassium ion	4/2030	11/22600	0.0127915	0.124356	0.108616	jg11063/jg20251/jg46055/jg9221	4
GO:0046272	stilbene catabolic process	4/2030	11/22600	0.0127915	0.124356	0.108616	jg14134/jg14135/jg23704/jg23705	4
GO:0051782	negative regulation of cell division	4/2030	11/22600	0.0127915	0.124356	0.108616	jg20359/jg3252/jg45940/jg49374	4
GO:0071323	cellular response to chitin	4/2030	11/22600	0.0127915	0.124356	0.108616	jg25151/jg30313/jg30814/jg35254	4
GO:0090709	regulation of timing of plant organ formation	4/2030	11/22600	0.0127915	0.124356	0.108616	jg19967/jg20359/jg45940/jg46309	4
GO:0097176	epoxide metabolic process	4/2030	11/22600	0.0127915	0.124356	0.108616	jg14134/jg14135/jg23704/jg23705	4
GO:1902653	secondary alcohol biosynthetic process	4/2030	11/22600	0.0127915	0.124356	0.108616	jg36626/jg37904/jg9623/jg9624	4
GO:1990067	intrachromosomal DNA recombination	4/2030	11/22600	0.0127915	0.124356	0.108616	jg11872/jg24700/jg41830/jg49553	4
GO:1990782	protein tyrosine kinase binding	4/2030	11/22600	0.0127915	0.124356	0.108616	jg32069/jg32073/jg32077/jg32081	4
GO:0051510	regulation of unidimensional cell growth	17/2030	106/22600	0.0133445	0.129357	0.112984	jg13053/jg1817/jg18837/jg18903/jg18905/jg22191/jg24565/jg28190/jg34956/jg37321/jg37377/jg37378/jg38051/jg41565/jg44111/jg44793/jg47923	17
GO:0060589	nucleoside-triphosphatase regulator activity	19/2030	123/22600	0.013623	0.131676	0.115009	jg16151/jg20440/jg26151/jg26741/jg30462/jg30497/jg31052/jg32069/jg32073/jg32077/jg32081/jg41064/jg41121/jg42185/jg45858/jg47421/jg47482/jg7305/jg7680	19
GO:0007264	small GTPase mediated signal transduction	6/2030	23/22600	0.0138246	0.132479	0.115711	jg18837/jg32069/jg32073/jg32077/jg32081/jg37321	6
GO:0022413	reproductive process in single-celled organism	6/2030	23/22600	0.0138246	0.132479	0.115711	jg22404/jg27836/jg27926/jg27932/jg27949/jg27950	6
GO:0032505	reproduction of a single-celled organism	6/2030	23/22600	0.0138246	0.132479	0.115711	jg22404/jg27836/jg27926/jg27932/jg27949/jg27950	6
GO:0098657	import into cell	28/2030	202/22600	0.0140333	0.134	0.117039	jg14017/jg14893/jg17714/jg17815/jg1927/jg23814/jg24133/jg24679/jg24895/jg27859/jg29113/jg32543/jg33868/jg33874/jg33877/jg34746/jg35629/jg36113/jg38230/jg38312/jg3833/jg38537/jg39861/jg41706/jg44774/jg48156/jg6536/jg8759	28
GO:0006714	sesquiterpenoid metabolic process	10/2030	51/22600	0.0140632	0.134	0.117039	jg32828/jg32830/jg36013/jg36014/jg37852/jg37909/jg40940/jg47288/jg9561/jg9631	10
GO:0030677	ribonuclease P complex	5/2030	17/22600	0.0143732	0.135796	0.118608	jg2629/jg35707/jg42882/jg45163/jg48737	5
GO:0030681	multimeric ribonuclease P complex	5/2030	17/22600	0.0143732	0.135796	0.118608	jg2629/jg35707/jg42882/jg45163/jg48737	5
GO:0044232	organelle membrane contact site	5/2030	17/22600	0.0143732	0.135796	0.118608	jg16425/jg1954/jg22077/jg22078/jg5279	5
GO:0006066	alcohol metabolic process	24/2030	167/22600	0.0144964	0.136576	0.119289	jg11347/jg21460/jg28156/jg31481/jg31483/jg32828/jg32830/jg33985/jg36013/jg36014/jg36626/jg37852/jg37904/jg37909/jg38545/jg38550/jg40940/jg43787/jg45421/jg47288/jg9561/jg9623/jg9624/jg9631	24
GO:0016762	xyloglucan:xyloglucosyl transferase activity	7/2030	30/22600	0.0150314	0.14122	0.123345	jg28882/jg3094/jg3574/jg3575/jg3577/jg4057/jg49208	7
GO:0043406	positive regulation of MAP kinase activity	8/2030	37/22600	0.0152173	0.14217	0.124175	jg13859/jg20221/jg22995/jg34217/jg38398/jg38518/jg46082/jg710	8
GO:0098794	postsynapse	8/2030	37/22600	0.0152173	0.14217	0.124175	jg18837/jg29131/jg32069/jg32073/jg32077/jg32081/jg37321/jg3812	8
GO:0071805	potassium ion transmembrane transport	20/2030	133/22600	0.0153178	0.142653	0.124597	jg12408/jg17815/jg1927/jg21597/jg24133/jg24679/jg27314/jg27315/jg27859/jg35629/jg36113/jg38230/jg38312/jg38537/jg41706/jg44774/jg48156/jg7916/jg7917/jg8759	20
GO:0051193	obsolete regulation of cofactor metabolic process	18/2030	116/22600	0.0153541	0.142653	0.124597	jg11430/jg12826/jg15740/jg17537/jg19843/jg19886/jg25760/jg29033/jg38130/jg38205/jg3914/jg40762/jg44871/jg44872/jg46234/jg4943/jg7826/jg8836	18
GO:0031667	response to nutrient levels	52/2030	428/22600	0.0157094	0.145551	0.127128	jg10475/jg13384/jg14017/jg1406/jg15615/jg15870/jg15941/jg15943/jg15945/jg15946/jg16949/jg17695/jg18391/jg19503/jg19886/jg20099/jg20569/jg21472/jg22840/jg23814/jg25641/jg25883/jg25884/jg25947/jg25949/jg25951/jg26364/jg27646/jg2920/jg29249/jg2925/jg30378/jg30408/jg31212/jg36790/jg3702/jg38586/jg39569/jg40762/jg41744/jg42567/jg44215/jg44217/jg45431/jg45722/jg46234/jg49564/jg6524/jg7541/jg864/jg9986/…	52
GO:0002229	defense response to oomycetes	10/2030	52/22600	0.0160495	0.148292	0.129522	jg11430/jg19843/jg20129/jg23091/jg38205/jg40562/jg41146/jg46908/jg47509/jg8836	10
GO:0000226	microtubule cytoskeleton organization	34/2030	259/22600	0.0161545	0.148852	0.130011	jg11077/jg11467/jg13859/jg14416/jg14589/jg1692/jg20221/jg21477/jg22404/jg22995/jg23057/jg23130/jg23295/jg23453/jg29293/jg34217/jg35487/jg35687/jg36194/jg3659/jg37689/jg379/jg38398/jg38518/jg42755/jg42756/jg43336/jg43926/jg45178/jg46082/jg47680/jg641/jg710/jg9204	34
GO:0008236	serine-type peptidase activity	16/2030	100/22600	0.0163856	0.150157	0.131151	jg11187/jg12620/jg12621/jg20159/jg20977/jg23061/jg27197/jg31173/jg40361/jg46699/jg6937/jg6938/jg7426/jg8025/jg8026/jg8027	16
GO:0017171	serine hydrolase activity	16/2030	100/22600	0.0163856	0.150157	0.131151	jg11187/jg12620/jg12621/jg20159/jg20977/jg23061/jg27197/jg31173/jg40361/jg46699/jg6937/jg6938/jg7426/jg8025/jg8026/jg8027	16
GO:0097458	obsolete neuron part	15/2030	92/22600	0.0167932	0.153473	0.134047	jg18837/jg25015/jg29131/jg30479/jg31039/jg33868/jg33874/jg33877/jg34746/jg35687/jg37321/jg37379/jg3812/jg45178/jg48017	15
GO:0005885	Arp2/3 protein complex	6/2030	24/22600	0.0170637	0.15468	0.135102	jg25015/jg33868/jg33874/jg33877/jg34746/jg37379	6
GO:0050661	NADP binding	6/2030	24/22600	0.0170637	0.15468	0.135102	jg18956/jg36626/jg37424/jg37904/jg9623/jg9624	6
GO:0071491	cellular response to red light	6/2030	24/22600	0.0170637	0.15468	0.135102	jg15777/jg23193/jg25790/jg29510/jg41164/jg47526	6
GO:0016143	S-glycoside metabolic process	23/2030	161/22600	0.017548	0.155444	0.135769	jg10894/jg14443/jg14932/jg18903/jg18905/jg23419/jg30524/jg31212/jg34937/jg36470/jg37377/jg37378/jg38601/jg40443/jg40940/jg41565/jg44826/jg46779/jg47288/jg47923/jg7541/jg7650/jg9203	23
GO:0019757	glycosinolate metabolic process	23/2030	161/22600	0.017548	0.155444	0.135769	jg10894/jg14443/jg14932/jg18903/jg18905/jg23419/jg30524/jg31212/jg34937/jg36470/jg37377/jg37378/jg38601/jg40443/jg40940/jg41565/jg44826/jg46779/jg47288/jg47923/jg7541/jg7650/jg9203	23
GO:0019760	glucosinolate metabolic process	23/2030	161/22600	0.017548	0.155444	0.135769	jg10894/jg14443/jg14932/jg18903/jg18905/jg23419/jg30524/jg31212/jg34937/jg36470/jg37377/jg37378/jg38601/jg40443/jg40940/jg41565/jg44826/jg46779/jg47288/jg47923/jg7541/jg7650/jg9203	23
GO:0032210	regulation of telomere maintenance via telomerase	8/2030	38/22600	0.0177987	0.155444	0.135769	jg13859/jg20221/jg22995/jg34217/jg38398/jg38518/jg46082/jg710	8
GO:0042973	glucan endo-1,3-beta-D-glucosidase activity	8/2030	38/22600	0.0177987	0.155444	0.135769	jg17069/jg40308/jg41423/jg46641/jg47794/jg47795/jg47797/jg47799	8
GO:0001959	regulation of cytokine-mediated signaling pathway	4/2030	12/22600	0.0178432	0.155444	0.135769	jg32069/jg32073/jg32077/jg32081	4
GO:0005937	mating projection	4/2030	12/22600	0.0178432	0.155444	0.135769	jg33868/jg33874/jg33877/jg34746	4
GO:0006269	DNA replication, synthesis of RNA primer	4/2030	12/22600	0.0178432	0.155444	0.135769	jg26311/jg42610/jg43300/jg47358	4
GO:0010793	regulation of mRNA export from nucleus	4/2030	12/22600	0.0178432	0.155444	0.135769	jg30613/jg30614/jg34201/jg34245	4
GO:0043154	negative regulation of cysteine-type endopeptidase activity involved in apoptotic process	4/2030	12/22600	0.0178432	0.155444	0.135769	jg32069/jg32073/jg32077/jg32081	4
GO:0043332	mating projection tip	4/2030	12/22600	0.0178432	0.155444	0.135769	jg33868/jg33874/jg33877/jg34746	4
GO:0060759	regulation of response to cytokine stimulus	4/2030	12/22600	0.0178432	0.155444	0.135769	jg32069/jg32073/jg32077/jg32081	4
GO:0061086	negative regulation of histone H3-K27 methylation	4/2030	12/22600	0.0178432	0.155444	0.135769	jg30613/jg30614/jg34201/jg34245	4
GO:2000011	regulation of adaxial/abaxial pattern formation	4/2030	12/22600	0.0178432	0.155444	0.135769	jg11872/jg24700/jg41830/jg49553	4
GO:2000197	regulation of ribonucleoprotein complex localization	4/2030	12/22600	0.0178432	0.155444	0.135769	jg30613/jg30614/jg34201/jg34245	4
GO:0031252	cell leading edge	7/2030	31/22600	0.0179487	0.155958	0.136218	jg18837/jg33868/jg33874/jg33877/jg34746/jg37321/jg37379	7
GO:0009411	response to UV	33/2030	252/22600	0.0181731	0.15674	0.136901	jg11647/jg12391/jg13859/jg14589/jg15329/jg20035/jg20221/jg21614/jg22704/jg22840/jg22995/jg23295/jg25324/jg27847/jg33901/jg34217/jg34771/jg35105/jg35106/jg36686/jg38044/jg38398/jg38518/jg43971/jg43972/jg46082/jg46387/jg48204/jg48221/jg49572/jg710/jg864/jg996	33
GO:0003899	DNA-directed 5'-3' RNA polymerase activity	10/2030	53/22600	0.0182363	0.15674	0.136901	jg16277/jg16394/jg16398/jg2923/jg2927/jg31817/jg39289/jg40887/jg43300/jg47241	10
GO:0048586	regulation of long-day photoperiodism, flowering	10/2030	53/22600	0.0182363	0.15674	0.136901	jg15236/jg25153/jg31245/jg31357/jg32400/jg3252/jg34069/jg39746/jg49374/jg7574	10
GO:0040008	regulation of growth	52/2030	432/22600	0.0184587	0.15674	0.136901	jg10894/jg11647/jg12894/jg13053/jg14017/jg17275/jg17537/jg17695/jg1817/jg18837/jg18903/jg18905/jg22191/jg23814/jg2426/jg24335/jg24565/jg26539/jg28190/jg28194/jg28801/jg29293/jg30535/jg3252/jg34176/jg34937/jg34956/jg35839/jg36369/jg3659/jg36686/jg37321/jg37377/jg37378/jg38051/jg3855/jg40733/jg41565/jg42394/jg44111/jg44793/jg44949/jg45060/jg47086/jg47923/jg48508/jg49374/jg4943/jg5990/jg6524/jg8387/…	52
GO:0000324	fungal-type vacuole	5/2030	18/22600	0.0184592	0.15674	0.136901	jg18853/jg31002/jg31003/jg37340/jg7258	5
GO:0006104	succinyl-CoA metabolic process	5/2030	18/22600	0.0184592	0.15674	0.136901	jg20404/jg40294/jg40300/jg45893/jg46578	5
GO:0030011	maintenance of cell polarity	5/2030	18/22600	0.0184592	0.15674	0.136901	jg25015/jg33868/jg33874/jg33877/jg34746	5
GO:0035082	axoneme assembly	5/2030	18/22600	0.0184592	0.15674	0.136901	jg11077/jg36194/jg379/jg43336/jg9204	5
GO:2000033	regulation of seed dormancy process	5/2030	18/22600	0.0184592	0.15674	0.136901	jg14920/jg20650/jg33587/jg40236/jg46568	5
GO:0003690	double-stranded DNA binding	50/2030	415/22600	0.020208	0.171156	0.149492	jg10315/jg10597/jg12826/jg16237/jg16241/jg16841/jg19562/jg19822/jg19886/jg2277/jg26630/jg27233/jg27836/jg27926/jg27932/jg27949/jg27950/jg29038/jg31023/jg31499/jg3252/jg33761/jg33969/jg34647/jg365/jg38130/jg3910/jg40238/jg40508/jg40762/jg41779/jg41801/jg43296/jg43306/jg43307/jg43316/jg43323/jg46234/jg46488/jg46489/jg46850/jg47861/jg48204/jg48429/jg49374/jg5542/jg6623/jg7282/jg7826/jg8181	50
GO:0010048	vernalization response	10/2030	54/22600	0.0206343	0.173876	0.151868	jg1105/jg15040/jg15578/jg17305/jg25595/jg33875/jg34740/jg34745/jg36725/jg47432	10
GO:0000991	obsolete transcription factor activity, core RNA polymerase II binding	6/2030	25/22600	0.0207884	0.173876	0.151868	jg30613/jg30614/jg34201/jg34245/jg41885/jg41978	6
GO:0004564	beta-fructofuranosidase activity	6/2030	25/22600	0.0207884	0.173876	0.151868	jg10009/jg10010/jg12039/jg29629/jg44194/jg44195	6
GO:0006414	translational elongation	6/2030	25/22600	0.0207884	0.173876	0.151868	jg1209/jg18047/jg24006/jg24637/jg24882/jg25377	6
GO:0050808	synapse organization	6/2030	25/22600	0.0207884	0.173876	0.151868	jg14017/jg23814/jg32069/jg32073/jg32077/jg32081	6
GO:0001578	microtubule bundle formation	7/2030	32/22600	0.0212418	0.176827	0.154446	jg11077/jg14589/jg23295/jg36194/jg379/jg43336/jg9204	7
GO:0043408	regulation of MAPK cascade	12/2030	70/22600	0.0212467	0.176827	0.154446	jg13859/jg20221/jg22995/jg2425/jg31023/jg34217/jg38398/jg38518/jg46082/jg48509/jg710/jg7282	12
GO:0009991	response to extracellular stimulus	58/2030	495/22600	0.0220854	0.183353	0.160145	jg10475/jg13384/jg14017/jg1406/jg15615/jg15870/jg15941/jg15943/jg15945/jg15946/jg16949/jg17695/jg18391/jg19503/jg19886/jg20099/jg20569/jg21472/jg22840/jg23814/jg25641/jg25883/jg25884/jg25947/jg25949/jg25951/jg26364/jg27646/jg2920/jg29249/jg2925/jg30378/jg30408/jg31212/jg33880/jg33881/jg34749/jg34750/jg35478/jg36790/jg3702/jg38586/jg39569/jg40762/jg41744/jg42567/jg43648/jg44215/jg44217/jg45431/jg4…	58
GO:0043622	cortical microtubule organization	13/2030	79/22600	0.0232114	0.189648	0.165644	jg13859/jg14416/jg1692/jg20221/jg22995/jg23453/jg34217/jg38398/jg38518/jg42755/jg42756/jg46082/jg710	13
GO:0006805	xenobiotic metabolic process	5/2030	19/22600	0.0232416	0.189648	0.165644	jg14134/jg14135/jg23704/jg23705/jg46555	5
GO:0045544	gibberellin 20-oxidase activity	5/2030	19/22600	0.0232416	0.189648	0.165644	jg22717/jg22718/jg22719/jg22720/jg978	5
GO:0071466	cellular response to xenobiotic stimulus	5/2030	19/22600	0.0232416	0.189648	0.165644	jg14134/jg14135/jg23704/jg23705/jg46555	5
GO:0034062	5'-3' RNA polymerase activity	10/2030	55/22600	0.0232542	0.189648	0.165644	jg16277/jg16394/jg16398/jg2923/jg2927/jg31817/jg39289/jg40887/jg43300/jg47241	10
GO:0097747	RNA polymerase activity	10/2030	55/22600	0.0232542	0.189648	0.165644	jg16277/jg16394/jg16398/jg2923/jg2927/jg31817/jg39289/jg40887/jg43300/jg47241	10
GO:0008299	isoprenoid biosynthetic process	33/2030	257/22600	0.0235128	0.189648	0.165644	jg14446/jg14447/jg14448/jg17568/jg18098/jg18099/jg22717/jg22718/jg22719/jg22720/jg25936/jg27726/jg27727/jg28995/jg29912/jg32589/jg34203/jg36470/jg36498/jg36499/jg37909/jg3946/jg40673/jg40940/jg4123/jg44657/jg44658/jg44826/jg47218/jg47288/jg4903/jg9631/jg978	33
GO:0033267	obsolete axon part	8/2030	40/22600	0.0238756	0.189648	0.165644	jg18837/jg25015/jg33868/jg33874/jg33877/jg34746/jg37321/jg37379	8
GO:0090404	pollen tube tip	8/2030	40/22600	0.0238756	0.189648	0.165644	jg17695/jg24697/jg26765/jg3176/jg42161/jg48184/jg49299/jg6524	8
GO:0018904	ether metabolic process	4/2030	13/22600	0.0239746	0.189648	0.165644	jg14134/jg14135/jg23704/jg23705	4
GO:0019373	epoxygenase P450 pathway	4/2030	13/22600	0.0239746	0.189648	0.165644	jg14134/jg14135/jg23704/jg23705	4
GO:0031594	neuromuscular junction	4/2030	13/22600	0.0239746	0.189648	0.165644	jg32069/jg32073/jg32077/jg32081	4
GO:0042632	cholesterol homeostasis	4/2030	13/22600	0.0239746	0.189648	0.165644	jg14134/jg14135/jg23704/jg23705	4
GO:0045540	regulation of cholesterol biosynthetic process	4/2030	13/22600	0.0239746	0.189648	0.165644	jg36626/jg37904/jg9623/jg9624	4
GO:0050810	regulation of steroid biosynthetic process	4/2030	13/22600	0.0239746	0.189648	0.165644	jg36626/jg37904/jg9623/jg9624	4
GO:0051176	positive regulation of sulfur metabolic process	4/2030	13/22600	0.0239746	0.189648	0.165644	jg2252/jg44861/jg48448/jg7404	4
GO:0051702	interaction with symbiont	4/2030	13/22600	0.0239746	0.189648	0.165644	jg18837/jg32107/jg37321/jg39008	4
GO:0051851	modulation by host of symbiont process	4/2030	13/22600	0.0239746	0.189648	0.165644	jg18837/jg32107/jg37321/jg39008	4
GO:0055092	sterol homeostasis	4/2030	13/22600	0.0239746	0.189648	0.165644	jg14134/jg14135/jg23704/jg23705	4
GO:0106118	regulation of sterol biosynthetic process	4/2030	13/22600	0.0239746	0.189648	0.165644	jg36626/jg37904/jg9623/jg9624	4
GO:0030030	cell projection organization	18/2030	122/22600	0.0246064	0.194177	0.169599	jg11077/jg14034/jg18837/jg23795/jg25015/jg30479/jg31039/jg33868/jg33874/jg33877/jg34746/jg35687/jg36194/jg37321/jg379/jg43336/jg45178/jg9204	18
GO:0051093	negative regulation of developmental process	38/2030	305/22600	0.0246629	0.194177	0.169599	jg10523/jg11647/jg12826/jg13895/jg15236/jg16976/jg17275/jg18837/jg19137/jg19342/jg19569/jg19629/jg21718/jg25153/jg26598/jg26600/jg27784/jg29033/jg31245/jg31357/jg32180/jg32400/jg3252/jg34069/jg36686/jg3725/jg37321/jg38130/jg3914/jg39746/jg40445/jg42672/jg46783/jg49374/jg5682/jg5990/jg7574/jg7826	38
GO:0046460	neutral lipid biosynthetic process	9/2030	48/22600	0.0253886	0.198956	0.173774	jg15740/jg25760/jg31481/jg31483/jg31732/jg31733/jg33985/jg39373/jg39374	9
GO:0046463	acylglycerol biosynthetic process	9/2030	48/22600	0.0253886	0.198956	0.173774	jg15740/jg25760/jg31481/jg31483/jg31732/jg31733/jg33985/jg39373/jg39374	9
GO:0015297	antiporter activity	17/2030	114/22600	0.0258602	0.20171	0.176179	jg17815/jg1927/jg24133/jg24406/jg24679/jg27859/jg28718/jg35629/jg35705/jg36113/jg38230/jg38312/jg38537/jg41706/jg44774/jg48156/jg8759	17
GO:0030865	cortical cytoskeleton organization	17/2030	114/22600	0.0258602	0.20171	0.176179	jg13859/jg14416/jg1692/jg20221/jg22995/jg23453/jg33868/jg33874/jg33877/jg34217/jg34746/jg38398/jg38518/jg42755/jg42756/jg46082/jg710	17
GO:0071902	positive regulation of protein serine/threonine kinase activity	11/2030	64/22600	0.0262626	0.204373	0.178505	jg12708/jg13859/jg20221/jg21477/jg21555/jg22995/jg34217/jg38398/jg38518/jg46082/jg710	11
GO:0006997	nucleus organization	18/2030	123/22600	0.0264893	0.20566	0.179629	jg10862/jg12892/jg18027/jg22416/jg24331/jg28907/jg3035/jg32763/jg34907/jg36155/jg4034/jg48921/jg48956/jg49127/jg49151/jg49287/jg9529/jg9950	18
GO:0016109	tetraterpenoid biosynthetic process	8/2030	41/22600	0.0274026	0.211283	0.184541	jg14446/jg14447/jg14448/jg32589/jg37909/jg40673/jg47218/jg9631	8
GO:0016117	carotenoid biosynthetic process	8/2030	41/22600	0.0274026	0.211283	0.184541	jg14446/jg14447/jg14448/jg32589/jg37909/jg40673/jg47218/jg9631	8
GO:0080113	regulation of seed growth	8/2030	41/22600	0.0274026	0.211283	0.184541	jg10894/jg12894/jg17537/jg24335/jg3252/jg34937/jg49374/jg4943	8
GO:0000976	transcription regulatory region sequence-specific DNA binding	29/2030	223/22600	0.0276836	0.212961	0.186006	jg10315/jg10597/jg12826/jg16241/jg16841/jg19562/jg19886/jg27233/jg29038/jg31499/jg3252/jg33969/jg365/jg38130/jg3910/jg40762/jg41779/jg41801/jg43296/jg43306/jg43307/jg43316/jg43323/jg46234/jg47861/jg49374/jg5542/jg7826/jg8181	29
GO:0034605	cellular response to heat	12/2030	73/22600	0.0286885	0.218703	0.191021	jg14614/jg16366/jg20011/jg20977/jg23267/jg2426/jg37859/jg40720/jg46360/jg47070/jg48508/jg5153	12
GO:0044390	ubiquitin-like protein conjugating enzyme binding	9/2030	49/22600	0.0287052	0.218703	0.191021	jg14760/jg14763/jg17367/jg18620/jg2006/jg22022/jg24835/jg460/jg6084	9
GO:0009819	drought recovery	5/2030	20/22600	0.0287561	0.218703	0.191021	jg29293/jg31212/jg3659/jg38044/jg7541	5
GO:0019221	cytokine-mediated signaling pathway	5/2030	20/22600	0.0287561	0.218703	0.191021	jg18837/jg32612/jg32613/jg37321/jg39921	5
GO:0033597	mitotic checkpoint complex	5/2030	20/22600	0.0287561	0.218703	0.191021	jg15141/jg2513/jg25233/jg2533/jg48614	5
GO:0032481	positive regulation of type I interferon production	7/2030	34/22600	0.0290369	0.220339	0.19245	jg16277/jg16394/jg16398/jg31023/jg40887/jg47241/jg7282	7
GO:0001228	DNA-binding transcription activator activity, RNA polymerase II-specific	14/2030	90/22600	0.0295301	0.223072	0.194837	jg12826/jg16841/jg29038/jg365/jg38130/jg3910/jg43296/jg43306/jg43307/jg43316/jg43323/jg47861/jg5542/jg7826	14
GO:0007267	cell-cell signaling	14/2030	90/22600	0.0295301	0.223072	0.194837	jg16003/jg16006/jg16009/jg16010/jg22447/jg2381/jg26007/jg26009/jg26010/jg26012/jg26013/jg41084/jg47444/jg48333	14
GO:0043478	pigment accumulation in response to UV light	6/2030	27/22600	0.0298039	0.22313	0.194888	jg15329/jg20035/jg22704/jg25324/jg46387/jg996	6
GO:0043479	pigment accumulation in tissues in response to UV light	6/2030	27/22600	0.0298039	0.22313	0.194888	jg15329/jg20035/jg22704/jg25324/jg46387/jg996	6
GO:0043480	pigment accumulation in tissues	6/2030	27/22600	0.0298039	0.22313	0.194888	jg15329/jg20035/jg22704/jg25324/jg46387/jg996	6
GO:0043481	anthocyanin accumulation in tissues in response to UV light	6/2030	27/22600	0.0298039	0.22313	0.194888	jg15329/jg20035/jg22704/jg25324/jg46387/jg996	6
GO:0004888	transmembrane signaling receptor activity	44/2030	367/22600	0.0299676	0.223856	0.195522	jg11850/jg16151/jg1909/jg19275/jg20036/jg22343/jg2426/jg24697/jg25151/jg25717/jg26151/jg26996/jg27682/jg27933/jg28753/jg28805/jg30313/jg30348/jg30462/jg30814/jg31052/jg31259/jg3176/jg33994/jg35254/jg35327/jg35491/jg36087/jg36835/jg40742/jg4139/jg4205/jg43636/jg43774/jg46388/jg4658/jg47097/jg48184/jg48312/jg48508/jg49299/jg5368/jg7305/jg7589	44
GO:0042594	response to starvation	40/2030	329/22600	0.030595	0.224134	0.195764	jg13384/jg14017/jg1406/jg15870/jg15941/jg15943/jg15945/jg15946/jg16949/jg17695/jg18391/jg19886/jg20099/jg22840/jg23814/jg25883/jg25884/jg25947/jg25949/jg25951/jg26364/jg27646/jg2920/jg2925/jg30378/jg30408/jg31212/jg36790/jg38586/jg39569/jg40762/jg42567/jg44215/jg44217/jg46234/jg6524/jg7541/jg864/jg9986/jg9988	40
GO:0043005	neuron projection	13/2030	82/22600	0.0306153	0.224134	0.195764	jg18837/jg25015/jg29131/jg30479/jg31039/jg33868/jg33874/jg33877/jg34746/jg37321/jg37379/jg3812/jg48017	13
GO:0015078	proton transmembrane transporter activity	25/2030	188/22600	0.0306411	0.224134	0.195764	jg11055/jg11445/jg11469/jg15070/jg17815/jg1927/jg24133/jg24679/jg25072/jg27859/jg32282/jg35629/jg36113/jg38230/jg38312/jg38537/jg41706/jg43965/jg44774/jg48156/jg49506/jg8759/jg8798/jg8816/jg9228	25
GO:0009968	negative regulation of signal transduction	36/2030	291/22600	0.0308633	0.224134	0.195764	jg1033/jg12826/jg12894/jg14017/jg14920/jg16588/jg17568/jg17695/jg23814/jg24335/jg28995/jg29236/jg30524/jg31212/jg31762/jg32069/jg32073/jg32077/jg32081/jg36181/jg371/jg38130/jg38791/jg38805/jg39347/jg3946/jg40236/jg4123/jg43328/jg46568/jg4903/jg6524/jg7541/jg7650/jg7826/jg9767	36
GO:0035770	ribonucleoprotein granule	21/2030	152/22600	0.0312207	0.224134	0.195764	jg13559/jg14698/jg14703/jg15199/jg15212/jg15305/jg15306/jg24227/jg24230/jg2503/jg2507/jg25288/jg25297/jg25302/jg25303/jg32107/jg35626/jg35651/jg39008/jg48606/jg48609	21
GO:0005199	structural constituent of cell wall	4/2030	14/22600	0.0312304	0.224134	0.195764	jg13013/jg18853/jg24495/jg37340	4
GO:0005786	signal recognition particle, endoplasmic reticulum targeting	4/2030	14/22600	0.0312304	0.224134	0.195764	jg30485/jg30486/jg31032/jg31033	4
GO:0007162	negative regulation of cell adhesion	4/2030	14/22600	0.0312304	0.224134	0.195764	jg18837/jg37321/jg41900/jg41913	4
GO:0008195	phosphatidate phosphatase activity	4/2030	14/22600	0.0312304	0.224134	0.195764	jg31732/jg31733/jg39373/jg39374	4
GO:0016514	SWI/SNF complex	4/2030	14/22600	0.0312304	0.224134	0.195764	jg1796/jg30114/jg41885/jg41978	4
GO:0030666	endocytic vesicle membrane	4/2030	14/22600	0.0312304	0.224134	0.195764	jg33868/jg33874/jg33877/jg34746	4
GO:0043280	positive regulation of cysteine-type endopeptidase activity involved in apoptotic process	4/2030	14/22600	0.0312304	0.224134	0.195764	jg32069/jg32073/jg32077/jg32081	4
GO:0048500	signal recognition particle	4/2030	14/22600	0.0312304	0.224134	0.195764	jg30485/jg30486/jg31032/jg31033	4
GO:0048656	anther wall tapetum formation	4/2030	14/22600	0.0312304	0.224134	0.195764	jg14589/jg20036/jg23295/jg46388	4
GO:0048657	anther wall tapetum cell differentiation	4/2030	14/22600	0.0312304	0.224134	0.195764	jg14589/jg20036/jg23295/jg46388	4
GO:0048814	regulation of dendrite morphogenesis	4/2030	14/22600	0.0312304	0.224134	0.195764	jg18837/jg35687/jg37321/jg45178	4
GO:2000379	positive regulation of reactive oxygen species metabolic process	4/2030	14/22600	0.0312304	0.224134	0.195764	jg11430/jg19843/jg38205/jg8836	4
GO:2001056	positive regulation of cysteine-type endopeptidase activity	4/2030	14/22600	0.0312304	0.224134	0.195764	jg32069/jg32073/jg32077/jg32081	4
GO:1904356	regulation of telomere maintenance via telomere lengthening	8/2030	42/22600	0.0312744	0.224134	0.195764	jg13859/jg20221/jg22995/jg34217/jg38398/jg38518/jg46082/jg710	8
GO:0006885	regulation of pH	14/2030	91/22600	0.03212	0.229288	0.200266	jg17815/jg1927/jg24133/jg24679/jg27859/jg35629/jg36113/jg38230/jg38312/jg38537/jg41706/jg44774/jg48156/jg8759	14
GO:0010563	negative regulation of phosphorus metabolic process	11/2030	66/22600	0.0322273	0.229288	0.200266	jg12158/jg16949/jg29870/jg32069/jg32073/jg32077/jg32081/jg36138/jg45258/jg5699/jg8189	11
GO:0045936	negative regulation of phosphate metabolic process	11/2030	66/22600	0.0322273	0.229288	0.200266	jg12158/jg16949/jg29870/jg32069/jg32073/jg32077/jg32081/jg36138/jg45258/jg5699/jg8189	11
GO:0051052	regulation of DNA metabolic process	34/2030	273/22600	0.0322671	0.229288	0.200266	jg10454/jg10457/jg10460/jg10464/jg13019/jg13859/jg16330/jg16504/jg19822/jg20221/jg22995/jg2312/jg24511/jg30613/jg30614/jg34201/jg34217/jg34245/jg38398/jg38518/jg40238/jg41074/jg41121/jg46082/jg46488/jg46489/jg47431/jg47482/jg4813/jg48395/jg6025/jg6089/jg6623/jg710	34
GO:0001775	cell activation	10/2030	58/22600	0.0325438	0.230765	0.201556	jg29131/jg32069/jg32073/jg32077/jg32081/jg33868/jg33874/jg33877/jg34746/jg3812	10
GO:0048532	anatomical structure arrangement	18/2030	126/22600	0.0327894	0.231527	0.202222	jg10335/jg10894/jg11872/jg19967/jg20015/jg20359/jg24700/jg3252/jg34937/jg38187/jg38191/jg41830/jg44529/jg45940/jg46309/jg46367/jg49374/jg49553	18
GO:0071281	cellular response to iron ion	18/2030	126/22600	0.0327894	0.231527	0.202222	jg17568/jg19133/jg21000/jg22840/jg28995/jg3115/jg3116/jg33214/jg36790/jg37591/jg3946/jg4123/jg45502/jg4903/jg49230/jg49231/jg7006/jg864	18
GO:0004175	endopeptidase activity	38/2030	312/22600	0.0335367	0.235588	0.205769	jg11187/jg11287/jg14117/jg20159/jg20977/jg23017/jg23061/jg27197/jg29021/jg31173/jg32220/jg32352/jg32512/jg32551/jg32571/jg32576/jg32594/jg3278/jg3279/jg38764/jg3924/jg39831/jg39869/jg40918/jg44790/jg44870/jg44871/jg44872/jg48017/jg49405/jg49406/jg49407/jg49408/jg7426/jg8025/jg8026/jg8027/jg8998	38
GO:0042326	negative regulation of phosphorylation	7/2030	35/22600	0.0335751	0.235588	0.205769	jg16949/jg32069/jg32073/jg32077/jg32081/jg5699/jg8189	7
GO:2000116	regulation of cysteine-type endopeptidase activity	7/2030	35/22600	0.0335751	0.235588	0.205769	jg32069/jg32073/jg32077/jg32081/jg37859/jg40720/jg47070	7
GO:0090693	plant organ senescence	28/2030	218/22600	0.0345785	0.240537	0.210091	jg11806/jg11826/jg12826/jg14629/jg16021/jg1706/jg21472/jg2252/jg22717/jg22718/jg22719/jg22720/jg26024/jg2920/jg2925/jg38130/jg40393/jg41031/jg42750/jg44861/jg45431/jg46728/jg47384/jg48448/jg5644/jg7174/jg7826/jg978	28
GO:0000304	response to singlet oxygen	5/2030	21/22600	0.035031	0.240537	0.210091	jg15615/jg19503/jg20569/jg25641/jg45722	5
GO:0031983	vesicle lumen	5/2030	21/22600	0.035031	0.240537	0.210091	jg33868/jg33874/jg33877/jg34746/jg48017	5
GO:0044426	obsolete cell wall part	5/2030	21/22600	0.035031	0.240537	0.210091	jg10867/jg18853/jg34912/jg37340/jg6217	5
GO:0044462	obsolete external encapsulating structure part	5/2030	21/22600	0.035031	0.240537	0.210091	jg10867/jg18853/jg34912/jg37340/jg6217	5
GO:0060205	cytoplasmic vesicle lumen	5/2030	21/22600	0.035031	0.240537	0.210091	jg33868/jg33874/jg33877/jg34746/jg48017	5
GO:1990641	response to iron ion starvation	5/2030	21/22600	0.035031	0.240537	0.210091	jg19886/jg22840/jg40762/jg46234/jg864	5
GO:0015079	potassium ion transmembrane transporter activity	18/2030	127/22600	0.0351173	0.240537	0.210091	jg17815/jg1927/jg24133/jg24679/jg27314/jg27315/jg27859/jg35629/jg36113/jg38230/jg38312/jg38537/jg41706/jg44774/jg48156/jg7916/jg7917/jg8759	18
GO:0006614	SRP-dependent cotranslational protein targeting to membrane	6/2030	28/22600	0.035141	0.240537	0.210091	jg17982/jg30485/jg30486/jg31032/jg31033/jg6360	6
GO:0016899	oxidoreductase activity, acting on the CH-OH group of donors, oxygen as acceptor	6/2030	28/22600	0.035141	0.240537	0.210091	jg11965/jg18776/jg29553/jg37275/jg38545/jg38550	6
GO:0048455	stamen formation	6/2030	28/22600	0.035141	0.240537	0.210091	jg14589/jg20015/jg20036/jg23295/jg46367/jg46388	6
GO:2000652	regulation of secondary cell wall biogenesis	6/2030	28/22600	0.035141	0.240537	0.210091	jg19813/jg22840/jg29980/jg39650/jg46500/jg864	6
GO:0080043	quercetin 3-O-glucosyltransferase activity	17/2030	119/22600	0.0372512	0.253944	0.221802	jg1104/jg17207/jg2082/jg22205/jg22581/jg32828/jg32830/jg33901/jg34771/jg35105/jg35106/jg36013/jg36014/jg43971/jg43972/jg46555/jg7373	17
GO:0080044	quercetin 7-O-glucosyltransferase activity	17/2030	119/22600	0.0372512	0.253944	0.221802	jg1104/jg17207/jg2082/jg22205/jg22581/jg32828/jg32830/jg33901/jg34771/jg35105/jg35106/jg36013/jg36014/jg43971/jg43972/jg46555/jg7373	17
GO:0009644	response to high light intensity	22/2030	164/22600	0.0373283	0.253954	0.22181	jg11781/jg11839/jg11840/jg11841/jg11878/jg18743/jg1995/jg20977/jg22399/jg2287/jg27847/jg28977/jg28979/jg31212/jg33239/jg36791/jg36820/jg37257/jg3959/jg40318/jg46651/jg7541	22
GO:0000156	phosphorelay response regulator activity	7/2030	36/22600	0.0385613	0.26023	0.227292	jg15777/jg17537/jg25790/jg3562/jg36320/jg45002/jg4943	7
GO:0000990	obsolete transcription factor activity, core RNA polymerase binding	7/2030	36/22600	0.0385613	0.26023	0.227292	jg20111/jg30613/jg30614/jg34201/jg34245/jg41885/jg41978	7
GO:0042762	regulation of sulfur metabolic process	7/2030	36/22600	0.0385613	0.26023	0.227292	jg2252/jg31212/jg38601/jg44861/jg48448/jg7404/jg7541	7
GO:0090691	formation of plant organ boundary	7/2030	36/22600	0.0385613	0.26023	0.227292	jg19967/jg20359/jg41885/jg41978/jg45940/jg46309/jg49021	7
GO:0005096	GTPase activator activity	13/2030	85/22600	0.0395953	0.263773	0.230387	jg16151/jg20440/jg26151/jg26741/jg30462/jg30497/jg31052/jg41064/jg42185/jg45858/jg47421/jg7305/jg7680	13
GO:0001682	tRNA 5'-leader removal	4/2030	15/22600	0.0396368	0.263773	0.230387	jg20109/jg2629/jg46461/jg48737	4
GO:0031061	negative regulation of histone methylation	4/2030	15/22600	0.0396368	0.263773	0.230387	jg30613/jg30614/jg34201/jg34245	4
GO:0034388	Pwp2p-containing subcomplex of 90S preribosome	4/2030	15/22600	0.0396368	0.263773	0.230387	jg18406/jg18407/jg22203/jg42536	4
GO:0080060	integument development	4/2030	15/22600	0.0396368	0.263773	0.230387	jg20015/jg3252/jg46367/jg49374	4
GO:0099504	synaptic vesicle cycle	4/2030	15/22600	0.0396368	0.263773	0.230387	jg14017/jg23814/jg41084/jg47444	4
GO:1902652	secondary alcohol metabolic process	4/2030	15/22600	0.0396368	0.263773	0.230387	jg36626/jg37904/jg9623/jg9624	4
GO:0009756	carbohydrate mediated signaling	17/2030	120/22600	0.0399093	0.264537	0.231054	jg16151/jg17568/jg21472/jg26151/jg28995/jg30462/jg31052/jg37909/jg38130/jg3946/jg4123/jg45431/jg4813/jg4903/jg7305/jg7826/jg9631	17
GO:0010182	sugar mediated signaling pathway	17/2030	120/22600	0.0399093	0.264537	0.231054	jg16151/jg17568/jg21472/jg26151/jg28995/jg30462/jg31052/jg37909/jg38130/jg3946/jg4123/jg45431/jg4813/jg4903/jg7305/jg7826/jg9631	17
GO:0046885	regulation of hormone biosynthetic process	10/2030	60/22600	0.040019	0.264741	0.231232	jg18903/jg18905/jg2252/jg37377/jg37378/jg41565/jg44861/jg47923/jg48448/jg7404	10
GO:0048638	regulation of developmental growth	34/2030	278/22600	0.0403369	0.266319	0.23261	jg10894/jg11647/jg12894/jg13053/jg14017/jg17275/jg17537/jg1817/jg18837/jg18903/jg18905/jg22191/jg23814/jg24335/jg24565/jg26539/jg28190/jg28194/jg3252/jg34937/jg34956/jg36686/jg37321/jg37377/jg37378/jg38051/jg41565/jg42394/jg44111/jg44793/jg47923/jg49374/jg4943/jg5990	34
GO:0006074	(1->3)-beta-D-glucan metabolic process	6/2030	29/22600	0.0410558	0.269474	0.235366	jg17069/jg41423/jg47794/jg47795/jg47797/jg47799	6
GO:0009378	four-way junction helicase activity	6/2030	29/22600	0.0410558	0.269474	0.235366	jg17405/jg35077/jg35114/jg43963/jg44003/jg46298	6
GO:0016998	cell wall macromolecule catabolic process	6/2030	29/22600	0.0410558	0.269474	0.235366	jg16902/jg32430/jg35234/jg39768/jg43861/jg5602	6
GO:0006401	RNA catabolic process	26/2030	203/22600	0.0417025	0.270422	0.236194	jg13559/jg14698/jg14703/jg14954/jg15199/jg15212/jg15305/jg15306/jg17982/jg24227/jg24230/jg24962/jg2503/jg2507/jg25288/jg25297/jg25302/jg25303/jg35626/jg35651/jg42965/jg48606/jg48609/jg6025/jg6360/jg6553	26
GO:0009751	response to salicylic acid	36/2030	298/22600	0.0417436	0.270422	0.236194	jg10680/jg13019/jg14067/jg14443/jg14614/jg14629/jg16045/jg19813/jg20129/jg20650/jg22840/jg23091/jg23267/jg23419/jg23767/jg24511/jg26044/jg2979/jg29980/jg30045/jg31212/jg3252/jg3264/jg33587/jg3800/jg39650/jg39693/jg46500/jg4813/jg48246/jg49085/jg49374/jg5679/jg7541/jg8310/jg864	36
GO:0010648	negative regulation of cell communication	36/2030	298/22600	0.0417436	0.270422	0.236194	jg1033/jg12826/jg12894/jg14017/jg14920/jg16588/jg17568/jg17695/jg23814/jg24335/jg28995/jg29236/jg30524/jg31212/jg31762/jg32069/jg32073/jg32077/jg32081/jg36181/jg371/jg38130/jg38791/jg38805/jg39347/jg3946/jg40236/jg4123/jg43328/jg46568/jg4903/jg6524/jg7541/jg7650/jg7826/jg9767	36
GO:0023057	negative regulation of signaling	36/2030	298/22600	0.0417436	0.270422	0.236194	jg1033/jg12826/jg12894/jg14017/jg14920/jg16588/jg17568/jg17695/jg23814/jg24335/jg28995/jg29236/jg30524/jg31212/jg31762/jg32069/jg32073/jg32077/jg32081/jg36181/jg371/jg38130/jg38791/jg38805/jg39347/jg3946/jg40236/jg4123/jg43328/jg46568/jg4903/jg6524/jg7541/jg7650/jg7826/jg9767	36
GO:0006469	negative regulation of protein kinase activity	5/2030	22/22600	0.0420872	0.270422	0.236194	jg32069/jg32073/jg32077/jg32081/jg5699	5
GO:0009410	response to xenobiotic stimulus	5/2030	22/22600	0.0420872	0.270422	0.236194	jg14134/jg14135/jg23704/jg23705/jg46555	5
GO:0030041	actin filament polymerization	5/2030	22/22600	0.0420872	0.270422	0.236194	jg25015/jg33868/jg33874/jg33877/jg34746	5
GO:0033673	negative regulation of kinase activity	5/2030	22/22600	0.0420872	0.270422	0.236194	jg32069/jg32073/jg32077/jg32081/jg5699	5
GO:0034656	nucleobase-containing small molecule catabolic process	5/2030	22/22600	0.0420872	0.270422	0.236194	jg23353/jg34485/jg43783/jg4393/jg45653	5
GO:0043240	Fanconi anaemia nuclear complex	5/2030	22/22600	0.0420872	0.270422	0.236194	jg361/jg37035/jg43301/jg43311/jg43320	5
GO:0071821	FANCM-MHF complex	5/2030	22/22600	0.0420872	0.270422	0.236194	jg361/jg37035/jg43301/jg43311/jg43320	5
GO:0031400	negative regulation of protein modification process	16/2030	112/22600	0.0423659	0.271693	0.237304	jg12158/jg2006/jg22022/jg29870/jg30613/jg30614/jg32069/jg32073/jg32077/jg32081/jg34201/jg34245/jg36138/jg45258/jg5699/jg8189	16
GO:0060089	molecular transducer activity	53/2030	465/22600	0.0427782	0.273608	0.238977	jg11850/jg15777/jg16151/jg17537/jg1909/jg19275/jg20036/jg22343/jg2425/jg2426/jg24697/jg25151/jg25717/jg25790/jg26151/jg26996/jg27682/jg27933/jg28753/jg28805/jg30313/jg30348/jg30462/jg30814/jg31052/jg31259/jg3176/jg33994/jg35254/jg35327/jg35491/jg3562/jg36087/jg36320/jg36835/jg40742/jg4139/jg4205/jg43636/jg43774/jg45002/jg46388/jg4658/jg47097/jg48184/jg48312/jg48508/jg48509/jg49299/jg4943/jg5368/j…	53
GO:2000243	positive regulation of reproductive process	18/2030	130/22600	0.0428278	0.273608	0.238977	jg14589/jg14920/jg15329/jg20035/jg22704/jg23295/jg25324/jg31357/jg31502/jg32107/jg34069/jg39008/jg40236/jg41464/jg46387/jg46568/jg47840/jg996	18
GO:0003678	DNA helicase activity	13/2030	86/22600	0.0429638	0.273955	0.23928	jg16330/jg17405/jg27233/jg32107/jg35077/jg35114/jg39008/jg41885/jg41978/jg43963/jg44003/jg46298/jg8181	13
GO:0008272	sulfate transport	7/2030	37/22600	0.0440082	0.277919	0.242742	jg21170/jg24406/jg28617/jg28718/jg33043/jg35705/jg4350	7
GO:0032479	regulation of type I interferon production	7/2030	37/22600	0.0440082	0.277919	0.242742	jg16277/jg16394/jg16398/jg31023/jg40887/jg47241/jg7282	7
GO:0042644	chloroplast nucleoid	7/2030	37/22600	0.0440082	0.277919	0.242742	jg19822/jg36307/jg40238/jg45016/jg46488/jg46489/jg6623	7
GO:0043455	regulation of secondary metabolic process	14/2030	95/22600	0.0441362	0.277919	0.242742	jg18903/jg18905/jg19886/jg20650/jg31212/jg33587/jg37377/jg37378/jg38601/jg40762/jg41565/jg46234/jg47923/jg7541	14
GO:0030587	sorocarp development	10/2030	61/22600	0.0441655	0.277919	0.242742	jg13859/jg14416/jg20221/jg22995/jg23453/jg34217/jg38398/jg38518/jg46082/jg710	10
GO:0090702	non-reproductive fruiting body development	10/2030	61/22600	0.0441655	0.277919	0.242742	jg13859/jg14416/jg20221/jg22995/jg23453/jg34217/jg38398/jg38518/jg46082/jg710	10
GO:0099120	socially cooperative development	10/2030	61/22600	0.0441655	0.277919	0.242742	jg13859/jg14416/jg20221/jg22995/jg23453/jg34217/jg38398/jg38518/jg46082/jg710	10
GO:0071248	cellular response to metal ion	22/2030	167/22600	0.0443088	0.278299	0.243074	jg11063/jg17568/jg19133/jg20251/jg21000/jg22840/jg28995/jg3115/jg3116/jg33214/jg36790/jg37591/jg3946/jg4123/jg45502/jg46055/jg4903/jg49230/jg49231/jg7006/jg864/jg9221	22
GO:0043405	regulation of MAP kinase activity	8/2030	45/22600	0.0450828	0.282631	0.246858	jg13859/jg20221/jg22995/jg34217/jg38398/jg38518/jg46082/jg710	8
GO:0045814	negative regulation of gene expression, epigenetic	16/2030	113/22600	0.0454056	0.284124	0.248162	jg10082/jg12593/jg15040/jg27836/jg27926/jg27932/jg27949/jg27950/jg30613/jg30614/jg34201/jg34245/jg35191/jg43897/jg44125/jg47432	16
GO:0019199	transmembrane receptor protein kinase activity	37/2030	310/22600	0.0459279	0.286857	0.250549	jg11850/jg1909/jg19275/jg20036/jg22343/jg2426/jg24697/jg25151/jg25717/jg26996/jg27682/jg27933/jg28753/jg30313/jg30348/jg30814/jg31259/jg3176/jg33994/jg35254/jg35327/jg35491/jg36087/jg36835/jg40742/jg4205/jg43636/jg43774/jg46388/jg4658/jg47097/jg48184/jg48312/jg48508/jg49299/jg5368/jg7589	37
GO:0008134	transcription factor binding	29/2030	234/22600	0.0475542	0.292596	0.255561	jg10315/jg10475/jg12826/jg15168/jg15895/jg16241/jg18620/jg25191/jg25898/jg26537/jg27233/jg28773/jg31023/jg31499/jg32069/jg32073/jg32077/jg32081/jg33969/jg38130/jg4168/jg41744/jg42396/jg460/jg47861/jg49564/jg7282/jg7826/jg8181	29
GO:0030097	hemopoiesis	6/2030	30/22600	0.0475619	0.292596	0.255561	jg30479/jg31039/jg32069/jg32073/jg32077/jg32081	6
GO:0048441	petal development	6/2030	30/22600	0.0475619	0.292596	0.255561	jg17275/jg21352/jg35178/jg43910/jg45317/jg5990	6
GO:0048465	corolla development	6/2030	30/22600	0.0475619	0.292596	0.255561	jg17275/jg21352/jg35178/jg43910/jg45317/jg5990	6
GO:0000160	phosphorelay signal transduction system	20/2030	150/22600	0.0479386	0.292596	0.255561	jg10294/jg11547/jg15777/jg17537/jg18743/jg22840/jg2285/jg2425/jg25790/jg29236/jg3562/jg36320/jg36612/jg37257/jg44617/jg45002/jg48422/jg48509/jg4943/jg864	20
GO:0002429	immune response-activating cell surface receptor signaling pathway	4/2030	16/22600	0.0492021	0.292596	0.255561	jg33868/jg33874/jg33877/jg34746	4
GO:0002696	positive regulation of leukocyte activation	4/2030	16/22600	0.0492021	0.292596	0.255561	jg32069/jg32073/jg32077/jg32081	4
GO:0002768	immune response-regulating cell surface receptor signaling pathway	4/2030	16/22600	0.0492021	0.292596	0.255561	jg33868/jg33874/jg33877/jg34746	4
GO:0003018	vascular process in circulatory system	4/2030	16/22600	0.0492021	0.292596	0.255561	jg14134/jg14135/jg23704/jg23705	4
GO:0005697	telomerase holoenzyme complex	4/2030	16/22600	0.0492021	0.292596	0.255561	jg10454/jg10457/jg10460/jg10464	4
GO:0006616	SRP-dependent cotranslational protein targeting to membrane, translocation	4/2030	16/22600	0.0492021	0.292596	0.255561	jg30485/jg30486/jg31032/jg31033	4
GO:0008061	chitin binding	4/2030	16/22600	0.0492021	0.292596	0.255561	jg25151/jg30313/jg30814/jg35254	4
GO:0010364	regulation of ethylene biosynthetic process	4/2030	16/22600	0.0492021	0.292596	0.255561	jg2252/jg44861/jg48448/jg7404	4
GO:0030323	respiratory tube development	4/2030	16/22600	0.0492021	0.292596	0.255561	jg36626/jg37904/jg9623/jg9624	4
GO:0030324	lung development	4/2030	16/22600	0.0492021	0.292596	0.255561	jg36626/jg37904/jg9623/jg9624	4
GO:0031335	regulation of sulfur amino acid metabolic process	4/2030	16/22600	0.0492021	0.292596	0.255561	jg2252/jg44861/jg48448/jg7404	4
GO:0035150	regulation of tube size	4/2030	16/22600	0.0492021	0.292596	0.255561	jg14134/jg14135/jg23704/jg23705	4
GO:0035264	multicellular organism growth	4/2030	16/22600	0.0492021	0.292596	0.255561	jg36626/jg37904/jg9623/jg9624	4
GO:0035296	regulation of tube diameter	4/2030	16/22600	0.0492021	0.292596	0.255561	jg14134/jg14135/jg23704/jg23705	4
GO:0045211	postsynaptic membrane	4/2030	16/22600	0.0492021	0.292596	0.255561	jg32069/jg32073/jg32077/jg32081	4
GO:0048439	flower morphogenesis	4/2030	16/22600	0.0492021	0.292596	0.255561	jg17275/jg20015/jg46367/jg5990	4
GO:0048872	homeostasis of number of cells	4/2030	16/22600	0.0492021	0.292596	0.255561	jg32069/jg32073/jg32077/jg32081	4
GO:0051251	positive regulation of lymphocyte activation	4/2030	16/22600	0.0492021	0.292596	0.255561	jg32069/jg32073/jg32077/jg32081	4
GO:0097746	regulation of blood vessel diameter	4/2030	16/22600	0.0492021	0.292596	0.255561	jg14134/jg14135/jg23704/jg23705	4
GO:0097755	positive regulation of blood vessel diameter	4/2030	16/22600	0.0492021	0.292596	0.255561	jg14134/jg14135/jg23704/jg23705	4
GO:1900908	regulation of olefin metabolic process	4/2030	16/22600	0.0492021	0.292596	0.255561	jg2252/jg44861/jg48448/jg7404	4
GO:1900911	regulation of olefin biosynthetic process	4/2030	16/22600	0.0492021	0.292596	0.255561	jg2252/jg44861/jg48448/jg7404	4
GO:0045944	positive regulation of transcription by RNA polymerase II	31/2030	254/22600	0.0495378	0.29333	0.256203	jg10475/jg12708/jg12826/jg16841/jg19897/jg21477/jg21555/jg28801/jg29038/jg30613/jg30614/jg34201/jg34245/jg35687/jg35839/jg365/jg38130/jg3910/jg41744/jg43296/jg43306/jg43307/jg43316/jg43323/jg45060/jg45178/jg46245/jg47861/jg49564/jg5542/jg7826	31
GO:0004693	cyclin-dependent protein serine/threonine kinase activity	9/2030	54/22600	0.0498615	0.29333	0.256203	jg32567/jg39882/jg40526/jg40904/jg46866/jg46867/jg46868/jg47255/jg7864	9
GO:0032204	regulation of telomere maintenance	9/2030	54/22600	0.0498615	0.29333	0.256203	jg13859/jg20221/jg22995/jg34217/jg38398/jg38518/jg46082/jg6025/jg710	9
GO:0097472	cyclin-dependent protein kinase activity	9/2030	54/22600	0.0498615	0.29333	0.256203	jg32567/jg39882/jg40526/jg40904/jg46866/jg46867/jg46868/jg47255/jg7864	9
GO:1901682	sulfur compound transmembrane transporter activity	7/2030	38/22600	0.0499264	0.29333	0.256203	jg21170/jg24406/jg28617/jg28718/jg33043/jg35705/jg4350	7
GO:0032648	regulation of interferon-beta production	5/2030	23/22600	0.0499379	0.29333	0.256203	jg16277/jg16394/jg16398/jg40887/jg47241	5	3
GO:0032728	positive regulation of interferon-beta production	5/2030	23/22600	0.0499379	0.29333	0.256203	jg16277/jg16394/jg16398/jg40887/jg47241	5
GO:0044456	obsolete synapse part	8/2030	46/22600	0.0504506	0.295824	0.25838	jg18837/jg29131/jg32069/jg32073/jg32077/jg32081/jg37321/jg3812	8
GO:1901617	organic hydroxy compound biosynthetic process	30/2030	245/22600	0.0507995	0.29735	0.259713	jg11647/jg12391/jg16504/jg21460/jg21614/jg22706/jg28156/jg32042/jg33901/jg34771/jg35105/jg35106/jg36626/jg36686/jg37852/jg37904/jg37909/jg39058/jg40940/jg43787/jg43971/jg43972/jg45421/jg47288/jg6089/jg9561/jg9623/jg9624/jg9631/jg993	30
GO:0048046	apoplast	55/2030	491/22600	0.051888	0.302981	0.264632	jg10070/jg10910/jg11839/jg11840/jg11841/jg11878/jg12408/jg14366/jg14367/jg14416/jg16835/jg19152/jg19153/jg19822/jg2019/jg21597/jg22016/jg2287/jg23453/jg2381/jg26939/jg28194/jg28552/jg29361/jg29362/jg31808/jg33911/jg33913/jg3590/jg3591/jg36369/jg36791/jg36820/jg37610/jg38137/jg39298/jg39956/jg40238/jg40482/jg40573/jg42826/jg44871/jg44872/jg44949/jg4585/jg46488/jg46489/jg46918/jg48333/jg5532/jg6623…	55
GO:0120036	plasma membrane bounded cell projection organization	16/2030	115/22600	0.0519422	0.302981	0.264632	jg11077/jg14034/jg23795/jg25015/jg30479/jg31039/jg33868/jg33874/jg33877/jg34746/jg35687/jg36194/jg379/jg43336/jg45178/jg9204	16
GO:0042127	regulation of cell population proliferation	27/2030	217/22600	0.0521685	0.303344	0.264949	jg11647/jg13019/jg16151/jg19483/jg2312/jg24511/jg26151/jg2645/jg27743/jg30462/jg31052/jg32042/jg32069/jg32073/jg32077/jg32081/jg36626/jg36686/jg37904/jg39058/jg41584/jg48395/jg49021/jg7305/jg7864/jg9623/jg9624	27
GO:0055065	metal ion homeostasis	38/2030	323/22600	0.0521853	0.303344	0.264949	jg12504/jg14134/jg14135/jg16708/jg17815/jg1927/jg19314/jg19886/jg22840/jg23704/jg23705/jg24133/jg24679/jg27747/jg27859/jg29250/jg32252/jg35115/jg35629/jg36113/jg3701/jg38230/jg38312/jg38537/jg38858/jg40762/jg41706/jg43962/jg44774/jg45502/jg46234/jg46904/jg48156/jg5407/jg6824/jg7006/jg864/jg8759	38
GO:0007568	aging	32/2030	265/22600	0.0525863	0.305146	0.266523	jg11806/jg11826/jg12826/jg14629/jg16021/jg1706/jg21472/jg2252/jg22717/jg22718/jg22719/jg22720/jg26024/jg2920/jg2925/jg32069/jg32073/jg32077/jg32081/jg38130/jg40393/jg41031/jg42750/jg44861/jg45431/jg46728/jg47384/jg48448/jg5644/jg7174/jg7826/jg978	32
GO:0055082	cellular chemical homeostasis	38/2030	324/22600	0.054198	0.312689	0.273111	jg12504/jg14134/jg14135/jg16708/jg17815/jg1927/jg19314/jg19886/jg23704/jg23705/jg24133/jg24679/jg27747/jg27859/jg29250/jg32252/jg35115/jg35629/jg36113/jg3701/jg38130/jg38230/jg38312/jg38537/jg38858/jg40762/jg41706/jg43962/jg44774/jg45502/jg46234/jg46904/jg48156/jg5407/jg6824/jg7006/jg7826/jg8759	38
GO:0004601	peroxidase activity	13/2030	89/22600	0.0542591	0.312689	0.273111	jg12408/jg12526/jg17077/jg21597/jg26410/jg29202/jg31848/jg36369/jg3747/jg39258/jg44949/jg5783/jg6841	13
GO:0016684	oxidoreductase activity, acting on peroxide as acceptor	13/2030	89/22600	0.0542591	0.312689	0.273111	jg12408/jg12526/jg17077/jg21597/jg26410/jg29202/jg31848/jg36369/jg3747/jg39258/jg44949/jg5783/jg6841	13
GO:0031122	cytoplasmic microtubule organization	13/2030	89/22600	0.0542591	0.312689	0.273111	jg13859/jg14416/jg1692/jg20221/jg22995/jg23453/jg34217/jg38398/jg38518/jg42755/jg42756/jg46082/jg710	13
GO:0005826	actomyosin contractile ring	6/2030	31/22600	0.054669	0.313436	0.273763	jg17315/jg33868/jg33874/jg33877/jg34746/jg6030	6
GO:0010205	photoinhibition	6/2030	31/22600	0.054669	0.313436	0.273763	jg1995/jg20977/jg28977/jg28979/jg33239/jg3959	6
GO:0043155	negative regulation of photosynthesis, light reaction	6/2030	31/22600	0.054669	0.313436	0.273763	jg1995/jg20977/jg28977/jg28979/jg33239/jg3959	6
GO:0006342	chromatin silencing	14/2030	98/22600	0.055007	0.314643	0.274818	jg10082/jg12593/jg27836/jg27926/jg27932/jg27949/jg27950/jg30613/jg30614/jg34201/jg34245/jg35191/jg43897/jg44125	14
GO:0072348	sulfur compound transport	9/2030	55/22600	0.0550672	0.314643	0.274818	jg21170/jg24406/jg28617/jg28718/jg33043/jg35705/jg40562/jg4350/jg46908	9
GO:0006366	transcription by RNA polymerase II	30/2030	247/22600	0.0554386	0.316226	0.276201	jg10315/jg10475/jg12826/jg15895/jg16237/jg16241/jg16841/jg25898/jg26537/jg29038/jg30613/jg30614/jg34201/jg34245/jg365/jg38130/jg3910/jg41744/jg41885/jg41978/jg42396/jg43296/jg43306/jg43307/jg43316/jg43323/jg47861/jg49564/jg5542/jg7826	30
GO:0009295	nucleoid	11/2030	72/22600	0.0557409	0.317411	0.277235	jg19822/jg32069/jg32073/jg32077/jg32081/jg36307/jg40238/jg45016/jg46488/jg46489/jg6623	11
GO:0016108	tetraterpenoid metabolic process	8/2030	47/22600	0.0562142	0.318033	0.277778	jg14446/jg14447/jg14448/jg32589/jg37909/jg40673/jg47218/jg9631	8
GO:0016116	carotenoid metabolic process	8/2030	47/22600	0.0562142	0.318033	0.277778	jg14446/jg14447/jg14448/jg32589/jg37909/jg40673/jg47218/jg9631	8
GO:0001819	positive regulation of cytokine production	7/2030	39/22600	0.0563242	0.318033	0.277778	jg16277/jg16394/jg16398/jg31023/jg40887/jg47241/jg7282	7
GO:0031297	replication fork processing	7/2030	39/22600	0.0563242	0.318033	0.277778	jg361/jg37035/jg41121/jg43301/jg43311/jg43320/jg47482	7
GO:0031624	ubiquitin conjugating enzyme binding	7/2030	39/22600	0.0563242	0.318033	0.277778	jg14760/jg14763/jg18620/jg2006/jg22022/jg24835/jg460	7
GO:0046916	cellular transition metal ion homeostasis	18/2030	135/22600	0.0582668	0.326776	0.285415	jg12504/jg16708/jg19314/jg19886/jg27747/jg29250/jg32252/jg35115/jg3701/jg38858/jg40762/jg43962/jg45502/jg46234/jg46904/jg5407/jg6824/jg7006	18
GO:0000794	condensed nuclear chromosome	13/2030	90/22600	0.0584341	0.326776	0.285415	jg24785/jg27836/jg27926/jg27932/jg27949/jg27950/jg35487/jg35687/jg41324/jg4316/jg43926/jg45178/jg47680	13
GO:0016679	oxidoreductase activity, acting on diphenols and related substances as donors	5/2030	24/22600	0.058589	0.326776	0.285415	jg22717/jg22718/jg22719/jg22720/jg978	5
GO:0016682	oxidoreductase activity, acting on diphenols and related substances as donors, oxygen as acceptor	5/2030	24/22600	0.058589	0.326776	0.285415	jg22717/jg22718/jg22719/jg22720/jg978	5
GO:0048575	short-day photoperiodism, flowering	5/2030	24/22600	0.058589	0.326776	0.285415	jg22717/jg22718/jg22719/jg22720/jg978	5
GO:1902555	endoribonuclease complex	5/2030	24/22600	0.058589	0.326776	0.285415	jg2629/jg35707/jg42882/jg45163/jg48737	5
GO:0040034	regulation of development, heterochronic	17/2030	126/22600	0.0587794	0.326776	0.285415	jg10597/jg17568/jg18903/jg18905/jg19562/jg19967/jg20359/jg28995/jg37377/jg37378/jg3946/jg4123/jg41565/jg45940/jg46309/jg47923/jg4903	17
GO:0016592	mediator complex	14/2030	99/22600	0.0590044	0.326776	0.285415	jg1554/jg16604/jg22765/jg22767/jg22870/jg22875/jg35640/jg40267/jg42638/jg45216/jg46601/jg5655/jg5656/jg6230	14
GO:0004551	nucleotide diphosphatase activity	4/2030	17/22600	0.0599187	0.326776	0.285415	jg10856/jg30479/jg31039/jg34900	4
GO:0005047	signal recognition particle binding	4/2030	17/22600	0.0599187	0.326776	0.285415	jg30485/jg30486/jg31032/jg31033	4
GO:0010257	NADH dehydrogenase complex assembly	4/2030	17/22600	0.0599187	0.326776	0.285415	jg1841/jg2523/jg33179/jg48628	4
GO:0030479	actin cortical patch	4/2030	17/22600	0.0599187	0.326776	0.285415	jg33868/jg33874/jg33877/jg34746	4
GO:0032239	regulation of nucleobase-containing compound transport	4/2030	17/22600	0.0599187	0.326776	0.285415	jg30613/jg30614/jg34201/jg34245	4
GO:0044766	multi-organism transport	4/2030	17/22600	0.0599187	0.326776	0.285415	jg28578/jg41121/jg4608/jg47482	4
GO:0046831	regulation of RNA export from nucleus	4/2030	17/22600	0.0599187	0.326776	0.285415	jg30613/jg30614/jg34201/jg34245	4
GO:0048654	anther morphogenesis	4/2030	17/22600	0.0599187	0.326776	0.285415	jg14589/jg20036/jg23295/jg46388	4
GO:0048655	anther wall tapetum morphogenesis	4/2030	17/22600	0.0599187	0.326776	0.285415	jg14589/jg20036/jg23295/jg46388	4
GO:0061645	endocytic patch	4/2030	17/22600	0.0599187	0.326776	0.285415	jg33868/jg33874/jg33877/jg34746	4
GO:0070827	chromatin maintenance	4/2030	17/22600	0.0599187	0.326776	0.285415	jg30613/jg30614/jg34201/jg34245	4
GO:0099116	tRNA 5'-end processing	4/2030	17/22600	0.0599187	0.326776	0.285415	jg20109/jg2629/jg46461/jg48737	4
GO:1902579	multi-organism localization	4/2030	17/22600	0.0599187	0.326776	0.285415	jg28578/jg41121/jg4608/jg47482	4
GO:0035838	growing cell tip	9/2030	56/22600	0.060613	0.330026	0.288253	jg17695/jg22404/jg24697/jg26765/jg3176/jg42161/jg48184/jg49299/jg6524	9
GO:0044786	cell cycle DNA replication	12/2030	82/22600	0.0619806	0.336925	0.294279	jg21477/jg26311/jg36249/jg363/jg364/jg37047/jg37054/jg42610/jg43293/jg43304/jg43315/jg47358	12
GO:0010072	primary shoot apical meristem specification	6/2030	32/22600	0.062383	0.338564	0.295711	jg10335/jg19967/jg20359/jg44529/jg45940/jg46309	6
GO:0000122	negative regulation of transcription by RNA polymerase II	14/2030	100/22600	0.0631937	0.34241	0.29907	jg10597/jg15168/jg15895/jg19562/jg25191/jg25898/jg27233/jg31499/jg32069/jg32073/jg32077/jg32081/jg33969/jg8181	14
GO:0002239	response to oomycetes	10/2030	65/22600	0.063624	0.344186	0.300621	jg11430/jg19843/jg20129/jg23091/jg38205/jg40562/jg41146/jg46908/jg47509/jg8836	10
GO:0046165	alcohol biosynthetic process	12/2030	83/22600	0.0668066	0.36034	0.314731	jg21460/jg28156/jg36626/jg37904/jg37909/jg40940/jg43787/jg45421/jg47288/jg9623/jg9624/jg9631	12
GO:0042393	histone binding	20/2030	156/22600	0.0668252	0.36034	0.314731	jg15040/jg20543/jg20551/jg20554/jg20934/jg21477/jg22774/jg27233/jg28498/jg30613/jg30614/jg33282/jg34201/jg34245/jg45741/jg45744/jg47432/jg8181/jg8189/jg925	20
GO:0043547	positive regulation of GTPase activity	13/2030	92/22600	0.067419	0.362959	0.317018	jg16151/jg20440/jg26151/jg26741/jg30462/jg30497/jg31052/jg41064/jg42185/jg45858/jg47421/jg7305/jg7680	13
GO:0005354	galactose transmembrane transporter activity	3/2030	11/22600	0.0690875	0.363585	0.317565	jg15070/jg25072/jg43965	3
GO:0009824	AMP dimethylallyltransferase activity	3/2030	11/22600	0.0690875	0.363585	0.317565	jg31375/jg34088/jg34089	3
GO:0015148	D-xylose transmembrane transporter activity	3/2030	11/22600	0.0690875	0.363585	0.317565	jg15070/jg25072/jg43965	3
GO:0015575	mannitol transmembrane transporter activity	3/2030	11/22600	0.0690875	0.363585	0.317565	jg15070/jg25072/jg43965	3
GO:0015576	sorbitol transmembrane transporter activity	3/2030	11/22600	0.0690875	0.363585	0.317565	jg15070/jg25072/jg43965	3
GO:0015591	D-ribose transmembrane transporter activity	3/2030	11/22600	0.0690875	0.363585	0.317565	jg15070/jg25072/jg43965	3
GO:0015752	D-ribose transmembrane transport	3/2030	11/22600	0.0690875	0.363585	0.317565	jg15070/jg25072/jg43965	3
GO:0015753	D-xylose transmembrane transport	3/2030	11/22600	0.0690875	0.363585	0.317565	jg15070/jg25072/jg43965	3
GO:0015757	galactose transmembrane transport	3/2030	11/22600	0.0690875	0.363585	0.317565	jg15070/jg25072/jg43965	3
GO:0015795	sorbitol transport	3/2030	11/22600	0.0690875	0.363585	0.317565	jg15070/jg25072/jg43965	3
GO:0015797	mannitol transport	3/2030	11/22600	0.0690875	0.363585	0.317565	jg15070/jg25072/jg43965	3
GO:1901403	positive regulation of tetrapyrrole metabolic process	3/2030	11/22600	0.0690875	0.363585	0.317565	jg12826/jg38130/jg7826	3
GO:1901465	positive regulation of tetrapyrrole biosynthetic process	3/2030	11/22600	0.0690875	0.363585	0.317565	jg12826/jg38130/jg7826	3
GO:0071396	cellular response to lipid	52/2030	471/22600	0.070258	0.363585	0.317565	jg11850/jg12039/jg12158/jg12355/jg12826/jg14517/jg14589/jg16087/jg16588/jg17405/jg18098/jg18099/jg21472/jg21652/jg22717/jg22718/jg22719/jg22720/jg23295/jg23359/jg25936/jg26082/jg27726/jg27727/jg29391/jg29629/jg29870/jg29912/jg3142/jg31762/jg3252/jg34203/jg35178/jg3559/jg36470/jg36498/jg36499/jg36790/jg36835/jg38130/jg39347/jg43910/jg44657/jg44658/jg44826/jg45431/jg46298/jg4813/jg49261/jg49374/jg7…	52
GO:0001103	RNA polymerase II repressing transcription factor binding	6/2030	33/22600	0.0707056	0.363585	0.317565	jg15168/jg15895/jg25191/jg25898/jg27233/jg8181	6
GO:0006613	cotranslational protein targeting to membrane	6/2030	33/22600	0.0707056	0.363585	0.317565	jg17982/jg30485/jg30486/jg31032/jg31033/jg6360	6
GO:0061085	regulation of histone H3-K27 methylation	6/2030	33/22600	0.0707056	0.363585	0.317565	jg15040/jg30613/jg30614/jg34201/jg34245/jg47432	6
GO:0070938	contractile ring	6/2030	33/22600	0.0707056	0.363585	0.317565	jg17315/jg33868/jg33874/jg33877/jg34746/jg6030	6
GO:0006351	transcription, DNA-templated	44/2030	391/22600	0.0708188	0.363585	0.317565	jg10315/jg10475/jg12826/jg13659/jg15895/jg16237/jg16241/jg16277/jg16394/jg16398/jg16841/jg20111/jg24135/jg25898/jg26537/jg29038/jg30479/jg30613/jg30614/jg31039/jg31345/jg34051/jg34201/jg34245/jg365/jg38130/jg3910/jg40887/jg41744/jg41779/jg41801/jg41885/jg41978/jg42396/jg43296/jg43306/jg43307/jg43316/jg43323/jg47241/jg47861/jg49564/jg5542/jg7826	44
GO:0071669	plant-type cell wall organization or biogenesis	46/2030	411/22600	0.0708346	0.363585	0.317565	jg12526/jg13176/jg13213/jg14432/jg15329/jg1692/jg19813/jg20035/jg20231/jg22704/jg23333/jg23433/jg2426/jg24563/jg25324/jg26410/jg26917/jg28882/jg29202/jg29980/jg3094/jg32800/jg3574/jg3575/jg3577/jg370/jg3747/jg39236/jg39650/jg4057/jg41937/jg42008/jg42755/jg42756/jg43327/jg44756/jg46071/jg46387/jg46500/jg46717/jg48508/jg49208/jg6106/jg6841/jg8548/jg996	46
GO:0031098	stress-activated protein kinase signaling cascade	11/2030	75/22600	0.0709329	0.363585	0.317565	jg13859/jg14416/jg20221/jg22995/jg23453/jg34217/jg38398/jg38518/jg46082/jg710/jg7404	11
GO:0002637	regulation of immunoglobulin production	4/2030	18/22600	0.0717643	0.363585	0.317565	jg30613/jg30614/jg34201/jg34245	4
GO:0002703	regulation of leukocyte mediated immunity	4/2030	18/22600	0.0717643	0.363585	0.317565	jg30613/jg30614/jg34201/jg34245	4
GO:0002706	regulation of lymphocyte mediated immunity	4/2030	18/22600	0.0717643	0.363585	0.317565	jg30613/jg30614/jg34201/jg34245	4
GO:0002712	regulation of B cell mediated immunity	4/2030	18/22600	0.0717643	0.363585	0.317565	jg30613/jg30614/jg34201/jg34245	4
GO:0002822	regulation of adaptive immune response based on somatic recombination of immune receptors built from immunoglobulin superfamily domains	4/2030	18/22600	0.0717643	0.363585	0.317565	jg30613/jg30614/jg34201/jg34245	4
GO:0002889	regulation of immunoglobulin mediated immune response	4/2030	18/22600	0.0717643	0.363585	0.317565	jg30613/jg30614/jg34201/jg34245	4
GO:0010950	positive regulation of endopeptidase activity	4/2030	18/22600	0.0717643	0.363585	0.317565	jg32069/jg32073/jg32077/jg32081	4
GO:0032042	mitochondrial DNA metabolic process	4/2030	18/22600	0.0717643	0.363585	0.317565	jg32069/jg32073/jg32077/jg32081	4
GO:0042577	lipid phosphatase activity	4/2030	18/22600	0.0717643	0.363585	0.317565	jg14134/jg14135/jg23704/jg23705	4
GO:0045191	regulation of isotype switching	4/2030	18/22600	0.0717643	0.363585	0.317565	jg30613/jg30614/jg34201/jg34245	4
GO:0046513	ceramide biosynthetic process	4/2030	18/22600	0.0717643	0.363585	0.317565	jg43295/jg43305/jg6633/jg7747	4
GO:0050773	regulation of dendrite development	4/2030	18/22600	0.0717643	0.363585	0.317565	jg18837/jg35687/jg37321/jg45178	4
GO:0050867	positive regulation of cell activation	4/2030	18/22600	0.0717643	0.363585	0.317565	jg32069/jg32073/jg32077/jg32081	4
GO:0051147	regulation of muscle cell differentiation	4/2030	18/22600	0.0717643	0.363585	0.317565	jg30613/jg30614/jg34201/jg34245	4
GO:0060541	respiratory system development	4/2030	18/22600	0.0717643	0.363585	0.317565	jg36626/jg37904/jg9623/jg9624	4
GO:0099003	vesicle-mediated transport in synapse	4/2030	18/22600	0.0717643	0.363585	0.317565	jg14017/jg23814/jg41084/jg47444	4
GO:0036464	cytoplasmic ribonucleoprotein granule	19/2030	148/22600	0.0718002	0.363585	0.317565	jg13559/jg14698/jg14703/jg15199/jg15212/jg15305/jg15306/jg24227/jg24230/jg2503/jg2507/jg25288/jg25297/jg25302/jg25303/jg35626/jg35651/jg48606/jg48609	19
GO:0051703	intraspecies interaction between organisms	12/2030	84/22600	0.0718715	0.363585	0.317565	jg13859/jg14416/jg20221/jg22995/jg23453/jg34217/jg38398/jg38518/jg46082/jg710/jg8387/jg8399	12
GO:1902533	positive regulation of intracellular signal transduction	12/2030	84/22600	0.0718715	0.363585	0.317565	jg13859/jg20221/jg22995/jg2425/jg31023/jg34217/jg38398/jg38518/jg46082/jg48509/jg710/jg7282	12
GO:0045927	positive regulation of growth	14/2030	102/22600	0.0721583	0.364486	0.318352	jg17695/jg18837/jg28190/jg28801/jg30535/jg34176/jg35839/jg37321/jg3855/jg44793/jg45060/jg6524/jg8387/jg8399	14
GO:0097659	nucleic acid-templated transcription	44/2030	393/22600	0.0754663	0.380623	0.332446	jg10315/jg10475/jg12826/jg13659/jg15895/jg16237/jg16241/jg16277/jg16394/jg16398/jg16841/jg20111/jg24135/jg25898/jg26537/jg29038/jg30479/jg30613/jg30614/jg31039/jg31345/jg34051/jg34201/jg34245/jg365/jg38130/jg3910/jg40887/jg41744/jg41779/jg41801/jg41885/jg41978/jg42396/jg43296/jg43306/jg43307/jg43316/jg43323/jg47241/jg47861/jg49564/jg5542/jg7826	44
GO:0030838	positive regulation of actin filament polymerization	8/2030	50/22600	0.0759283	0.381804	0.333478	jg18837/jg25015/jg33868/jg33874/jg33877/jg34746/jg37321/jg37379	8
GO:1902749	regulation of cell cycle G2/M phase transition	8/2030	50/22600	0.0759283	0.381804	0.333478	jg11872/jg21477/jg2425/jg24700/jg41830/jg48509/jg49553/jg7864	8
GO:0006490	oligosaccharide-lipid intermediate biosynthetic process	5/2030	26/22600	0.0782801	0.391498	0.341945	jg13176/jg13213/jg23333/jg46717/jg6106	5
GO:0034502	protein localization to chromosome	5/2030	26/22600	0.0782801	0.391498	0.341945	jg27836/jg27926/jg27932/jg27949/jg27950	5
GO:0008154	actin polymerization or depolymerization	7/2030	42/22600	0.0784397	0.391498	0.341945	jg18837/jg25015/jg33868/jg33874/jg33877/jg34746/jg37321	7
GO:0009937	regulation of gibberellic acid mediated signaling pathway	7/2030	42/22600	0.0784397	0.391498	0.341945	jg12826/jg16588/jg2849/jg31762/jg38130/jg39347/jg7826	7
GO:0044441	obsolete ciliary part	7/2030	42/22600	0.0784397	0.391498	0.341945	jg11077/jg36194/jg379/jg41163/jg43336/jg47525/jg9204	7
GO:0002833	positive regulation of response to biotic stimulus	9/2030	59/22600	0.0793271	0.392011	0.342393	jg20440/jg28801/jg35839/jg40318/jg41084/jg45060/jg45858/jg46651/jg47444	9
GO:0010584	pollen exine formation	9/2030	59/22600	0.0793271	0.392011	0.342393	jg14589/jg16279/jg16392/jg23295/jg35274/jg35275/jg36767/jg43820/jg43821	9
GO:0001933	negative regulation of protein phosphorylation	6/2030	34/22600	0.0796345	0.392011	0.342393	jg32069/jg32073/jg32077/jg32081/jg5699/jg8189	6
GO:0004185	serine-type carboxypeptidase activity	6/2030	34/22600	0.0796345	0.392011	0.342393	jg12620/jg12621/jg40361/jg46699/jg6937/jg6938	6
GO:0010310	regulation of hydrogen peroxide metabolic process	6/2030	34/22600	0.0796345	0.392011	0.342393	jg11430/jg19843/jg38205/jg44871/jg44872/jg8836	6
GO:0034471	ncRNA 5'-end processing	6/2030	34/22600	0.0796345	0.392011	0.342393	jg14954/jg20109/jg24962/jg2629/jg46461/jg48737	6
GO:0048448	stamen morphogenesis	6/2030	34/22600	0.0796345	0.392011	0.342393	jg14589/jg20015/jg20036/jg23295/jg46367/jg46388	6
GO:0048534	hematopoietic or lymphoid organ development	6/2030	34/22600	0.0796345	0.392011	0.342393	jg30479/jg31039/jg32069/jg32073/jg32077/jg32081	6
GO:0048640	negative regulation of developmental growth	6/2030	34/22600	0.0796345	0.392011	0.342393	jg11647/jg17275/jg18837/jg36686/jg37321/jg5990	6
GO:0009965	leaf morphogenesis	19/2030	150/22600	0.0797112	0.392011	0.342393	jg10894/jg15749/jg15973/jg21352/jg2426/jg25769/jg25979/jg28234/jg30789/jg34937/jg36307/jg38187/jg38191/jg45016/jg45317/jg4751/jg48508/jg6292/jg7107	19
GO:0000793	condensed chromosome	15/2030	113/22600	0.0810175	0.397852	0.347494	jg16450/jg24785/jg27836/jg27926/jg27932/jg27949/jg27950/jg35487/jg35687/jg41324/jg4316/jg43926/jg45178/jg47680/jg6145	15
GO:0016835	carbon-oxygen lyase activity	18/2030	141/22600	0.0814134	0.399211	0.348682	jg11620/jg18098/jg18099/jg25936/jg27726/jg27727/jg32042/jg34203/jg36498/jg36499/jg36668/jg39058/jg40443/jg40989/jg44657/jg44658/jg46779/jg47338	18
GO:0071900	regulation of protein serine/threonine kinase activity	12/2030	86/22600	0.0827252	0.405052	0.353783	jg12708/jg13859/jg20221/jg21477/jg21555/jg22995/jg34217/jg38398/jg38518/jg46082/jg5699/jg710	12
GO:0016132	brassinosteroid biosynthetic process	8/2030	51/22600	0.083315	0.405273	0.353976	jg22706/jg36626/jg37852/jg37904/jg9561/jg9623/jg9624/jg993	8
GO:0006310	DNA recombination	32/2030	277/22600	0.084302	0.405273	0.353976	jg11872/jg17405/jg20543/jg20551/jg20554/jg20934/jg24700/jg24785/jg26311/jg26630/jg30504/jg33282/jg35077/jg35114/jg361/jg37035/jg41324/jg41830/jg42610/jg4316/jg43301/jg43311/jg43320/jg43963/jg44003/jg45741/jg45744/jg46298/jg47358/jg47680/jg49553/jg7672	32
GO:0004427	inorganic diphosphatase activity	4/2030	19/22600	0.0847037	0.405273	0.353976	jg44215/jg44217/jg9986/jg9988	4
GO:0004725	protein tyrosine phosphatase activity	4/2030	19/22600	0.0847037	0.405273	0.353976	jg17224/jg32301/jg38817/jg5935	4
GO:0007569	cell aging	4/2030	19/22600	0.0847037	0.405273	0.353976	jg32069/jg32073/jg32077/jg32081	4
GO:0009963	positive regulation of flavonoid biosynthetic process	4/2030	19/22600	0.0847037	0.405273	0.353976	jg11647/jg12391/jg21614/jg36686	4
[truncated: 2,663 more rows]

## Sheet: Table S7
Table S7 KEGG enrichment analysis for genes contained in the specific gene families of flax.
[truncated: 113 more rows]

[truncated: 2 more sheets: Table S8, Table S9]
